# Supplementary material for: Comparison and optimization of cellular neighbor preference methods for quantitative tissue analysis
Source: Nat Commun. 2026 Apr 15;17:3514. doi: 10.1038/s41467-026-71699-z (PMC13083810; doi:10.1038/s41467-026-71699-z)
Supplement: Supplementary file 4 — Source Data [file 41467_2026_71699_MOESM4_ESM.xlsx]

## Sheet: Fig 2b,d
iteration	tool	comparison_preference	abundance_ct_0	F1
1_1	Cellcharter	random vs weak	0.14 - 0.22	0.714286
1_2	Cellcharter	random vs weak	0.14 - 0.22	0.666667
1_3	Cellcharter	random vs weak	0.14 - 0.22	0.75
1_4	Cellcharter	random vs weak	0.14 - 0.22	0.736842
1_5	Cellcharter	random vs weak	0.14 - 0.22	0.578947
1_6	Cellcharter	random vs weak	0.14 - 0.22	0.844444
1_7	Cellcharter	random vs weak	0.14 - 0.22	0.8
1_8	Cellcharter	random vs weak	0.14 - 0.22	0.829268
1_9	Cellcharter	random vs weak	0.14 - 0.22	0.685714
1_10	Cellcharter	random vs weak	0.14 - 0.22	0.75
1_11	Cellcharter	random vs weak	0.14 - 0.22	0.809524
1_12	Cellcharter	random vs weak	0.14 - 0.22	0.756757
1_13	Cellcharter	random vs weak	0.14 - 0.22	0.888889
1_14	Cellcharter	random vs weak	0.14 - 0.22	0.808511
1_15	Cellcharter	random vs weak	0.14 - 0.22	0.809524
1_16	Cellcharter	random vs weak	0.14 - 0.22	0.790698
1_17	Cellcharter	random vs weak	0.14 - 0.22	0.780488
1_18	Cellcharter	random vs weak	0.14 - 0.22	0.769231
1_19	Cellcharter	random vs weak	0.14 - 0.22	0.714286
1_20	Cellcharter	random vs weak	0.14 - 0.22	0.8
1_21	Cellcharter	random vs weak	0.14 - 0.22	0.744186
1_22	Cellcharter	random vs weak	0.14 - 0.22	0.684211
1_23	Cellcharter	random vs weak	0.14 - 0.22	0.727273
1_24	Cellcharter	random vs weak	0.14 - 0.22	0.717949
1_25	Cellcharter	random vs weak	0.14 - 0.22	0.8
1_26	Cellcharter	random vs weak	0.14 - 0.22	0.75
1_27	Cellcharter	random vs weak	0.14 - 0.22	0.780488
1_28	Cellcharter	random vs weak	0.14 - 0.22	0.809524
1_29	Cellcharter	random vs weak	0.14 - 0.22	0.619048
1_30	Cellcharter	random vs weak	0.14 - 0.22	0.722222
1_31	Cellcharter	random vs weak	0.14 - 0.22	0.769231
1_32	Cellcharter	random vs weak	0.14 - 0.22	0.810811
1_33	Cellcharter	random vs weak	0.14 - 0.22	0.809524
1_34	Cellcharter	random vs weak	0.14 - 0.22	0.789474
1_35	Cellcharter	random vs weak	0.14 - 0.22	0.731707
1_36	Cellcharter	random vs weak	0.14 - 0.22	0.780488
1_37	Cellcharter	random vs weak	0.14 - 0.22	0.736842
1_38	Cellcharter	random vs weak	0.14 - 0.22	0.736842
1_39	Cellcharter	random vs weak	0.14 - 0.22	0.666667
1_40	Cellcharter	random vs weak	0.14 - 0.22	0.761905
1_41	Cellcharter	random vs weak	0.14 - 0.22	0.744186
1_42	Cellcharter	random vs weak	0.14 - 0.22	0.634146
1_43	Cellcharter	random vs weak	0.14 - 0.22	0.769231
1_44	Cellcharter	random vs weak	0.14 - 0.22	0.564103
1_45	Cellcharter	random vs weak	0.14 - 0.22	0.85
1_46	Cellcharter	random vs weak	0.14 - 0.22	0.702703
1_47	Cellcharter	random vs weak	0.14 - 0.22	0.736842
1_48	Cellcharter	random vs weak	0.14 - 0.22	0.711111
1_49	Cellcharter	random vs weak	0.14 - 0.22	0.731707
1_50	Cellcharter	random vs weak	0.14 - 0.22	0.777778
1_51	Cellcharter	random vs weak	0.14 - 0.22	0.666667
1_52	Cellcharter	random vs weak	0.14 - 0.22	0.682927
1_53	Cellcharter	random vs weak	0.14 - 0.22	0.742857
1_54	Cellcharter	random vs weak	0.14 - 0.22	0.744186
1_55	Cellcharter	random vs weak	0.14 - 0.22	0.75
1_56	Cellcharter	random vs weak	0.14 - 0.22	0.666667
1_57	Cellcharter	random vs weak	0.14 - 0.22	0.731707
1_58	Cellcharter	random vs weak	0.14 - 0.22	0.790698
1_59	Cellcharter	random vs weak	0.14 - 0.22	0.829268
1_60	Cellcharter	random vs weak	0.14 - 0.22	0.756757
1_61	Cellcharter	random vs weak	0.14 - 0.22	0.666667
1_62	Cellcharter	random vs weak	0.14 - 0.22	0.744186
1_63	Cellcharter	random vs weak	0.14 - 0.22	0.863636
1_64	Cellcharter	random vs weak	0.14 - 0.22	0.7
1_65	Cellcharter	random vs weak	0.14 - 0.22	0.75
1_66	Cellcharter	random vs weak	0.14 - 0.22	0.809524
1_67	Cellcharter	random vs weak	0.14 - 0.22	0.837209
1_68	Cellcharter	random vs weak	0.14 - 0.22	0.666667
1_69	Cellcharter	random vs weak	0.14 - 0.22	0.682927
1_70	Cellcharter	random vs weak	0.14 - 0.22	0.761905
1_71	Cellcharter	random vs weak	0.14 - 0.22	0.717949
1_72	Cellcharter	random vs weak	0.14 - 0.22	0.810811
1_73	Cellcharter	random vs weak	0.14 - 0.22	0.8
1_74	Cellcharter	random vs weak	0.14 - 0.22	0.8
1_75	Cellcharter	random vs weak	0.14 - 0.22	0.717949
1_76	Cellcharter	random vs weak	0.14 - 0.22	0.789474
1_77	Cellcharter	random vs weak	0.14 - 0.22	0.769231
1_78	Cellcharter	random vs weak	0.14 - 0.22	0.717949
1_79	Cellcharter	random vs weak	0.14 - 0.22	0.611111
1_80	Cellcharter	random vs weak	0.14 - 0.22	0.731707
1_81	Cellcharter	random vs weak	0.14 - 0.22	0.761905
1_82	Cellcharter	random vs weak	0.14 - 0.22	0.731707
1_83	Cellcharter	random vs weak	0.14 - 0.22	0.818182
1_84	Cellcharter	random vs weak	0.14 - 0.22	0.736842
1_85	Cellcharter	random vs weak	0.14 - 0.22	0.818182
1_86	Cellcharter	random vs weak	0.14 - 0.22	0.8
1_87	Cellcharter	random vs weak	0.14 - 0.22	0.65
1_88	Cellcharter	random vs weak	0.14 - 0.22	0.756757
1_89	Cellcharter	random vs weak	0.14 - 0.22	0.744186
1_90	Cellcharter	random vs weak	0.14 - 0.22	0.844444
1_91	Cellcharter	random vs weak	0.14 - 0.22	0.772727
1_92	Cellcharter	random vs weak	0.14 - 0.22	0.714286
1_93	Cellcharter	random vs weak	0.14 - 0.22	0.65
1_94	Cellcharter	random vs weak	0.14 - 0.22	0.744186
1_95	Cellcharter	random vs weak	0.14 - 0.22	0.8
1_96	Cellcharter	random vs weak	0.14 - 0.22	0.809524
1_97	Cellcharter	random vs weak	0.14 - 0.22	0.780488
1_98	Cellcharter	random vs weak	0.14 - 0.22	0.761905
1_99	Cellcharter	random vs weak	0.14 - 0.22	0.717949
1_100	Cellcharter	random vs weak	0.14 - 0.22	0.711111
2_1	Cellcharter	random vs strong	0.14 - 0.22	0.930233
2_2	Cellcharter	random vs strong	0.14 - 0.22	0.918919
2_3	Cellcharter	random vs strong	0.14 - 0.22	0.888889
2_4	Cellcharter	random vs strong	0.14 - 0.22	0.864865
2_5	Cellcharter	random vs strong	0.14 - 0.22	0.837209
2_6	Cellcharter	random vs strong	0.14 - 0.22	0.97561
2_7	Cellcharter	random vs strong	0.14 - 0.22	1
2_8	Cellcharter	random vs strong	0.14 - 0.22	0.923077
2_9	Cellcharter	random vs strong	0.14 - 0.22	0.894737
2_10	Cellcharter	random vs strong	0.14 - 0.22	0.9
2_11	Cellcharter	random vs strong	0.14 - 0.22	0.909091
2_12	Cellcharter	random vs strong	0.14 - 0.22	0.918919
2_13	Cellcharter	random vs strong	0.14 - 0.22	0.918919
2_14	Cellcharter	random vs strong	0.14 - 0.22	0.97561
2_15	Cellcharter	random vs strong	0.14 - 0.22	0.871795
2_16	Cellcharter	random vs strong	0.14 - 0.22	0.904762
2_17	Cellcharter	random vs strong	0.14 - 0.22	0.926829
2_18	Cellcharter	random vs strong	0.14 - 0.22	0.864865
2_19	Cellcharter	random vs strong	0.14 - 0.22	0.864865
2_20	Cellcharter	random vs strong	0.14 - 0.22	0.9
2_21	Cellcharter	random vs strong	0.14 - 0.22	0.894737
2_22	Cellcharter	random vs strong	0.14 - 0.22	0.878049
2_23	Cellcharter	random vs strong	0.14 - 0.22	0.918919
2_24	Cellcharter	random vs strong	0.14 - 0.22	0.833333
2_25	Cellcharter	random vs strong	0.14 - 0.22	0.829268
2_26	Cellcharter	random vs strong	0.14 - 0.22	0.97561
2_27	Cellcharter	random vs strong	0.14 - 0.22	0.904762
2_28	Cellcharter	random vs strong	0.14 - 0.22	0.9
2_29	Cellcharter	random vs strong	0.14 - 0.22	0.930233
2_30	Cellcharter	random vs strong	0.14 - 0.22	0.923077
2_31	Cellcharter	random vs strong	0.14 - 0.22	0.926829
2_32	Cellcharter	random vs strong	0.14 - 0.22	0.923077
2_33	Cellcharter	random vs strong	0.14 - 0.22	0.952381
2_34	Cellcharter	random vs strong	0.14 - 0.22	0.888889
2_35	Cellcharter	random vs strong	0.14 - 0.22	0.894737
2_36	Cellcharter	random vs strong	0.14 - 0.22	0.864865
2_37	Cellcharter	random vs strong	0.14 - 0.22	0.918919
2_38	Cellcharter	random vs strong	0.14 - 0.22	0.95
2_39	Cellcharter	random vs strong	0.14 - 0.22	0.926829
2_40	Cellcharter	random vs strong	0.14 - 0.22	1
2_41	Cellcharter	random vs strong	0.14 - 0.22	0.864865
2_42	Cellcharter	random vs strong	0.14 - 0.22	0.894737
2_43	Cellcharter	random vs strong	0.14 - 0.22	0.95
2_44	Cellcharter	random vs strong	0.14 - 0.22	0.923077
2_45	Cellcharter	random vs strong	0.14 - 0.22	0.864865
2_46	Cellcharter	random vs strong	0.14 - 0.22	0.974359
2_47	Cellcharter	random vs strong	0.14 - 0.22	0.909091
2_48	Cellcharter	random vs strong	0.14 - 0.22	0.842105
2_49	Cellcharter	random vs strong	0.14 - 0.22	0.918919
2_50	Cellcharter	random vs strong	0.14 - 0.22	0.871795
2_51	Cellcharter	random vs strong	0.14 - 0.22	0.871795
2_52	Cellcharter	random vs strong	0.14 - 0.22	0.857143
2_53	Cellcharter	random vs strong	0.14 - 0.22	0.947368
2_54	Cellcharter	random vs strong	0.14 - 0.22	0.926829
2_55	Cellcharter	random vs strong	0.14 - 0.22	0.918919
2_56	Cellcharter	random vs strong	0.14 - 0.22	0.923077
2_57	Cellcharter	random vs strong	0.14 - 0.22	0.9
2_58	Cellcharter	random vs strong	0.14 - 0.22	0.904762
2_59	Cellcharter	random vs strong	0.14 - 0.22	0.95
2_60	Cellcharter	random vs strong	0.14 - 0.22	0.923077
2_61	Cellcharter	random vs strong	0.14 - 0.22	0.864865
2_62	Cellcharter	random vs strong	0.14 - 0.22	0.842105
2_63	Cellcharter	random vs strong	0.14 - 0.22	0.947368
2_64	Cellcharter	random vs strong	0.14 - 0.22	0.930233
2_65	Cellcharter	random vs strong	0.14 - 0.22	0.923077
2_66	Cellcharter	random vs strong	0.14 - 0.22	0.888889
2_67	Cellcharter	random vs strong	0.14 - 0.22	0.95
2_68	Cellcharter	random vs strong	0.14 - 0.22	0.947368
2_69	Cellcharter	random vs strong	0.14 - 0.22	0.926829
2_70	Cellcharter	random vs strong	0.14 - 0.22	0.97561
2_71	Cellcharter	random vs strong	0.14 - 0.22	0.9
2_72	Cellcharter	random vs strong	0.14 - 0.22	0.97561
2_73	Cellcharter	random vs strong	0.14 - 0.22	0.947368
2_74	Cellcharter	random vs strong	0.14 - 0.22	0.9
2_75	Cellcharter	random vs strong	0.14 - 0.22	0.923077
2_76	Cellcharter	random vs strong	0.14 - 0.22	0.95
2_77	Cellcharter	random vs strong	0.14 - 0.22	0.904762
2_78	Cellcharter	random vs strong	0.14 - 0.22	0.894737
2_79	Cellcharter	random vs strong	0.14 - 0.22	0.888889
2_80	Cellcharter	random vs strong	0.14 - 0.22	0.952381
2_81	Cellcharter	random vs strong	0.14 - 0.22	0.95
2_82	Cellcharter	random vs strong	0.14 - 0.22	0.9
2_83	Cellcharter	random vs strong	0.14 - 0.22	0.95
2_84	Cellcharter	random vs strong	0.14 - 0.22	0.888889
2_85	Cellcharter	random vs strong	0.14 - 0.22	0.9
2_86	Cellcharter	random vs strong	0.14 - 0.22	0.97561
2_87	Cellcharter	random vs strong	0.14 - 0.22	0.878049
2_88	Cellcharter	random vs strong	0.14 - 0.22	0.894737
2_89	Cellcharter	random vs strong	0.14 - 0.22	0.878049
2_90	Cellcharter	random vs strong	0.14 - 0.22	0.930233
2_91	Cellcharter	random vs strong	0.14 - 0.22	0.809524
2_92	Cellcharter	random vs strong	0.14 - 0.22	0.871795
2_93	Cellcharter	random vs strong	0.14 - 0.22	0.904762
2_94	Cellcharter	random vs strong	0.14 - 0.22	0.926829
2_95	Cellcharter	random vs strong	0.14 - 0.22	0.918919
2_96	Cellcharter	random vs strong	0.14 - 0.22	0.95
2_97	Cellcharter	random vs strong	0.14 - 0.22	0.926829
2_98	Cellcharter	random vs strong	0.14 - 0.22	0.926829
2_99	Cellcharter	random vs strong	0.14 - 0.22	0.952381
2_100	Cellcharter	random vs strong	0.14 - 0.22	0.894737
3_1	Cellcharter	weak vs strong	0.14 - 0.22	0.826087
3_2	Cellcharter	weak vs strong	0.14 - 0.22	0.85
3_3	Cellcharter	weak vs strong	0.14 - 0.22	0.777778
3_4	Cellcharter	weak vs strong	0.14 - 0.22	0.705882
3_5	Cellcharter	weak vs strong	0.14 - 0.22	0.871795
3_6	Cellcharter	weak vs strong	0.14 - 0.22	0.923077
3_7	Cellcharter	weak vs strong	0.14 - 0.22	0.809524
3_8	Cellcharter	weak vs strong	0.14 - 0.22	0.810811
3_9	Cellcharter	weak vs strong	0.14 - 0.22	0.810811
3_10	Cellcharter	weak vs strong	0.14 - 0.22	0.789474
3_11	Cellcharter	weak vs strong	0.14 - 0.22	0.789474
3_12	Cellcharter	weak vs strong	0.14 - 0.22	0.777778
3_13	Cellcharter	weak vs strong	0.14 - 0.22	0.685714
3_14	Cellcharter	weak vs strong	0.14 - 0.22	0.923077
3_15	Cellcharter	weak vs strong	0.14 - 0.22	0.842105
3_16	Cellcharter	weak vs strong	0.14 - 0.22	0.8
3_17	Cellcharter	weak vs strong	0.14 - 0.22	0.780488
3_18	Cellcharter	weak vs strong	0.14 - 0.22	0.742857
3_19	Cellcharter	weak vs strong	0.14 - 0.22	0.789474
3_20	Cellcharter	weak vs strong	0.14 - 0.22	0.8
3_21	Cellcharter	weak vs strong	0.14 - 0.22	0.7
3_22	Cellcharter	weak vs strong	0.14 - 0.22	0.9
3_23	Cellcharter	weak vs strong	0.14 - 0.22	0.685714
3_24	Cellcharter	weak vs strong	0.14 - 0.22	0.736842
3_25	Cellcharter	weak vs strong	0.14 - 0.22	0.85
3_26	Cellcharter	weak vs strong	0.14 - 0.22	0.809524
3_27	Cellcharter	weak vs strong	0.14 - 0.22	0.918919
3_28	Cellcharter	weak vs strong	0.14 - 0.22	0.820513
3_29	Cellcharter	weak vs strong	0.14 - 0.22	0.789474
3_30	Cellcharter	weak vs strong	0.14 - 0.22	0.6875
3_31	Cellcharter	weak vs strong	0.14 - 0.22	0.761905
3_32	Cellcharter	weak vs strong	0.14 - 0.22	0.810811
3_33	Cellcharter	weak vs strong	0.14 - 0.22	0.926829
3_34	Cellcharter	weak vs strong	0.14 - 0.22	0.75
3_35	Cellcharter	weak vs strong	0.14 - 0.22	0.8
3_36	Cellcharter	weak vs strong	0.14 - 0.22	0.731707
3_37	Cellcharter	weak vs strong	0.14 - 0.22	0.756757
3_38	Cellcharter	weak vs strong	0.14 - 0.22	0.789474
3_39	Cellcharter	weak vs strong	0.14 - 0.22	0.9
3_40	Cellcharter	weak vs strong	0.14 - 0.22	0.810811
3_41	Cellcharter	weak vs strong	0.14 - 0.22	0.756757
3_42	Cellcharter	weak vs strong	0.14 - 0.22	0.789474
3_43	Cellcharter	weak vs strong	0.14 - 0.22	0.809524
3_44	Cellcharter	weak vs strong	0.14 - 0.22	0.75
3_45	Cellcharter	weak vs strong	0.14 - 0.22	0.75
3_46	Cellcharter	weak vs strong	0.14 - 0.22	0.871795
3_47	Cellcharter	weak vs strong	0.14 - 0.22	0.761905
3_48	Cellcharter	weak vs strong	0.14 - 0.22	0.727273
3_49	Cellcharter	weak vs strong	0.14 - 0.22	0.648649
3_50	Cellcharter	weak vs strong	0.14 - 0.22	0.777778
3_51	Cellcharter	weak vs strong	0.14 - 0.22	0.777778
3_52	Cellcharter	weak vs strong	0.14 - 0.22	0.756757
3_53	Cellcharter	weak vs strong	0.14 - 0.22	0.871795
3_54	Cellcharter	weak vs strong	0.14 - 0.22	0.857143
3_55	Cellcharter	weak vs strong	0.14 - 0.22	0.628571
3_56	Cellcharter	weak vs strong	0.14 - 0.22	0.769231
3_57	Cellcharter	weak vs strong	0.14 - 0.22	0.756757
3_58	Cellcharter	weak vs strong	0.14 - 0.22	0.820513
3_59	Cellcharter	weak vs strong	0.14 - 0.22	0.780488
3_60	Cellcharter	weak vs strong	0.14 - 0.22	0.833333
3_61	Cellcharter	weak vs strong	0.14 - 0.22	0.787879
3_62	Cellcharter	weak vs strong	0.14 - 0.22	0.780488
3_63	Cellcharter	weak vs strong	0.14 - 0.22	0.742857
3_64	Cellcharter	weak vs strong	0.14 - 0.22	0.871795
3_65	Cellcharter	weak vs strong	0.14 - 0.22	0.756757
3_66	Cellcharter	weak vs strong	0.14 - 0.22	0.756757
3_67	Cellcharter	weak vs strong	0.14 - 0.22	0.857143
3_68	Cellcharter	weak vs strong	0.14 - 0.22	0.8
3_69	Cellcharter	weak vs strong	0.14 - 0.22	0.756757
3_70	Cellcharter	weak vs strong	0.14 - 0.22	0.75
3_71	Cellcharter	weak vs strong	0.14 - 0.22	0.789474
3_72	Cellcharter	weak vs strong	0.14 - 0.22	0.930233
3_73	Cellcharter	weak vs strong	0.14 - 0.22	0.8
3_74	Cellcharter	weak vs strong	0.14 - 0.22	0.780488
3_75	Cellcharter	weak vs strong	0.14 - 0.22	0.818182
3_76	Cellcharter	weak vs strong	0.14 - 0.22	0.8
3_77	Cellcharter	weak vs strong	0.14 - 0.22	0.95
3_78	Cellcharter	weak vs strong	0.14 - 0.22	0.829268
3_79	Cellcharter	weak vs strong	0.14 - 0.22	0.722222
3_80	Cellcharter	weak vs strong	0.14 - 0.22	0.717949
3_81	Cellcharter	weak vs strong	0.14 - 0.22	0.85
3_82	Cellcharter	weak vs strong	0.14 - 0.22	0.842105
3_83	Cellcharter	weak vs strong	0.14 - 0.22	0.85
3_84	Cellcharter	weak vs strong	0.14 - 0.22	0.777778
3_85	Cellcharter	weak vs strong	0.14 - 0.22	0.666667
3_86	Cellcharter	weak vs strong	0.14 - 0.22	0.918919
3_87	Cellcharter	weak vs strong	0.14 - 0.22	0.769231
3_88	Cellcharter	weak vs strong	0.14 - 0.22	0.8
3_89	Cellcharter	weak vs strong	0.14 - 0.22	0.744186
3_90	Cellcharter	weak vs strong	0.14 - 0.22	0.857143
3_91	Cellcharter	weak vs strong	0.14 - 0.22	0.789474
3_92	Cellcharter	weak vs strong	0.14 - 0.22	0.842105
3_93	Cellcharter	weak vs strong	0.14 - 0.22	0.810811
3_94	Cellcharter	weak vs strong	0.14 - 0.22	0.789474
3_95	Cellcharter	weak vs strong	0.14 - 0.22	0.810811
3_96	Cellcharter	weak vs strong	0.14 - 0.22	0.818182
3_97	Cellcharter	weak vs strong	0.14 - 0.22	0.8
3_98	Cellcharter	weak vs strong	0.14 - 0.22	0.780488
3_99	Cellcharter	weak vs strong	0.14 - 0.22	0.863636
3_100	Cellcharter	weak vs strong	0.14 - 0.22	0.684211
4_1	Cellcharter	random vs weak	0.17 - 0.23	0.926829
4_2	Cellcharter	random vs weak	0.17 - 0.23	0.923077
4_3	Cellcharter	random vs weak	0.17 - 0.23	0.85
4_4	Cellcharter	random vs weak	0.17 - 0.23	0.904762
4_5	Cellcharter	random vs weak	0.17 - 0.23	1
4_6	Cellcharter	random vs weak	0.17 - 0.23	0.894737
4_7	Cellcharter	random vs weak	0.17 - 0.23	0.888889
4_8	Cellcharter	random vs weak	0.17 - 0.23	0.878049
4_9	Cellcharter	random vs weak	0.17 - 0.23	0.930233
4_10	Cellcharter	random vs weak	0.17 - 0.23	0.918919
4_11	Cellcharter	random vs weak	0.17 - 0.23	0.923077
4_12	Cellcharter	random vs weak	0.17 - 0.23	0.926829
4_13	Cellcharter	random vs weak	0.17 - 0.23	0.926829
4_14	Cellcharter	random vs weak	0.17 - 0.23	0.923077
4_15	Cellcharter	random vs weak	0.17 - 0.23	0.918919
4_16	Cellcharter	random vs weak	0.17 - 0.23	0.923077
4_17	Cellcharter	random vs weak	0.17 - 0.23	0.904762
4_18	Cellcharter	random vs weak	0.17 - 0.23	0.9
4_19	Cellcharter	random vs weak	0.17 - 0.23	0.923077
4_20	Cellcharter	random vs weak	0.17 - 0.23	0.97561
4_21	Cellcharter	random vs weak	0.17 - 0.23	0.923077
4_22	Cellcharter	random vs weak	0.17 - 0.23	0.894737
4_23	Cellcharter	random vs weak	0.17 - 0.23	0.923077
4_24	Cellcharter	random vs weak	0.17 - 0.23	0.947368
4_25	Cellcharter	random vs weak	0.17 - 0.23	0.888889
4_26	Cellcharter	random vs weak	0.17 - 0.23	0.918919
4_27	Cellcharter	random vs weak	0.17 - 0.23	0.842105
4_28	Cellcharter	random vs weak	0.17 - 0.23	0.894737
4_29	Cellcharter	random vs weak	0.17 - 0.23	0.904762
4_30	Cellcharter	random vs weak	0.17 - 0.23	0.904762
4_31	Cellcharter	random vs weak	0.17 - 0.23	0.952381
4_32	Cellcharter	random vs weak	0.17 - 0.23	0.904762
4_33	Cellcharter	random vs weak	0.17 - 0.23	0.918919
4_34	Cellcharter	random vs weak	0.17 - 0.23	0.918919
4_35	Cellcharter	random vs weak	0.17 - 0.23	0.95
4_36	Cellcharter	random vs weak	0.17 - 0.23	0.823529
4_37	Cellcharter	random vs weak	0.17 - 0.23	0.926829
4_38	Cellcharter	random vs weak	0.17 - 0.23	0.974359
4_39	Cellcharter	random vs weak	0.17 - 0.23	0.95
4_40	Cellcharter	random vs weak	0.17 - 0.23	0.9
4_41	Cellcharter	random vs weak	0.17 - 0.23	0.9
4_42	Cellcharter	random vs weak	0.17 - 0.23	0.947368
4_43	Cellcharter	random vs weak	0.17 - 0.23	0.926829
4_44	Cellcharter	random vs weak	0.17 - 0.23	0.974359
4_45	Cellcharter	random vs weak	0.17 - 0.23	0.952381
4_46	Cellcharter	random vs weak	0.17 - 0.23	0.923077
4_47	Cellcharter	random vs weak	0.17 - 0.23	0.947368
4_48	Cellcharter	random vs weak	0.17 - 0.23	0.923077
4_49	Cellcharter	random vs weak	0.17 - 0.23	0.904762
4_50	Cellcharter	random vs weak	0.17 - 0.23	0.904762
4_51	Cellcharter	random vs weak	0.17 - 0.23	1
4_52	Cellcharter	random vs weak	0.17 - 0.23	0.930233
4_53	Cellcharter	random vs weak	0.17 - 0.23	0.923077
4_54	Cellcharter	random vs weak	0.17 - 0.23	0.894737
4_55	Cellcharter	random vs weak	0.17 - 0.23	0.883721
4_56	Cellcharter	random vs weak	0.17 - 0.23	0.918919
4_57	Cellcharter	random vs weak	0.17 - 0.23	0.894737
4_58	Cellcharter	random vs weak	0.17 - 0.23	0.871795
4_59	Cellcharter	random vs weak	0.17 - 0.23	0.864865
4_60	Cellcharter	random vs weak	0.17 - 0.23	0.85
4_61	Cellcharter	random vs weak	0.17 - 0.23	0.833333
4_62	Cellcharter	random vs weak	0.17 - 0.23	0.894737
4_63	Cellcharter	random vs weak	0.17 - 0.23	0.926829
4_64	Cellcharter	random vs weak	0.17 - 0.23	0.9
4_65	Cellcharter	random vs weak	0.17 - 0.23	0.9
4_66	Cellcharter	random vs weak	0.17 - 0.23	0.918919
4_67	Cellcharter	random vs weak	0.17 - 0.23	0.833333
4_68	Cellcharter	random vs weak	0.17 - 0.23	0.974359
4_69	Cellcharter	random vs weak	0.17 - 0.23	0.9
4_70	Cellcharter	random vs weak	0.17 - 0.23	0.863636
4_71	Cellcharter	random vs weak	0.17 - 0.23	0.9
4_72	Cellcharter	random vs weak	0.17 - 0.23	0.9
4_73	Cellcharter	random vs weak	0.17 - 0.23	0.923077
4_74	Cellcharter	random vs weak	0.17 - 0.23	0.883721
4_75	Cellcharter	random vs weak	0.17 - 0.23	0.878049
4_76	Cellcharter	random vs weak	0.17 - 0.23	0.974359
4_77	Cellcharter	random vs weak	0.17 - 0.23	0.857143
4_78	Cellcharter	random vs weak	0.17 - 0.23	0.947368
4_79	Cellcharter	random vs weak	0.17 - 0.23	0.918919
4_80	Cellcharter	random vs weak	0.17 - 0.23	0.95
4_81	Cellcharter	random vs weak	0.17 - 0.23	0.833333
4_82	Cellcharter	random vs weak	0.17 - 0.23	0.97561
4_83	Cellcharter	random vs weak	0.17 - 0.23	0.842105
4_84	Cellcharter	random vs weak	0.17 - 0.23	1
4_85	Cellcharter	random vs weak	0.17 - 0.23	0.894737
4_86	Cellcharter	random vs weak	0.17 - 0.23	0.85
4_87	Cellcharter	random vs weak	0.17 - 0.23	0.883721
4_88	Cellcharter	random vs weak	0.17 - 0.23	0.85
4_89	Cellcharter	random vs weak	0.17 - 0.23	0.871795
4_90	Cellcharter	random vs weak	0.17 - 0.23	0.9
4_91	Cellcharter	random vs weak	0.17 - 0.23	0.857143
4_92	Cellcharter	random vs weak	0.17 - 0.23	0.857143
4_93	Cellcharter	random vs weak	0.17 - 0.23	0.904762
4_94	Cellcharter	random vs weak	0.17 - 0.23	0.8
4_95	Cellcharter	random vs weak	0.17 - 0.23	0.95
4_96	Cellcharter	random vs weak	0.17 - 0.23	0.857143
4_97	Cellcharter	random vs weak	0.17 - 0.23	0.857143
4_98	Cellcharter	random vs weak	0.17 - 0.23	0.878049
4_99	Cellcharter	random vs weak	0.17 - 0.23	0.95
4_100	Cellcharter	random vs weak	0.17 - 0.23	0.923077
5_1	Cellcharter	random vs strong	0.17 - 0.23	1
5_2	Cellcharter	random vs strong	0.17 - 0.23	1
5_3	Cellcharter	random vs strong	0.17 - 0.23	1
5_4	Cellcharter	random vs strong	0.17 - 0.23	1
5_5	Cellcharter	random vs strong	0.17 - 0.23	1
5_6	Cellcharter	random vs strong	0.17 - 0.23	1
5_7	Cellcharter	random vs strong	0.17 - 0.23	0.974359
5_8	Cellcharter	random vs strong	0.17 - 0.23	1
5_9	Cellcharter	random vs strong	0.17 - 0.23	1
5_10	Cellcharter	random vs strong	0.17 - 0.23	1
5_11	Cellcharter	random vs strong	0.17 - 0.23	1
5_12	Cellcharter	random vs strong	0.17 - 0.23	1
5_13	Cellcharter	random vs strong	0.17 - 0.23	1
5_14	Cellcharter	random vs strong	0.17 - 0.23	1
5_15	Cellcharter	random vs strong	0.17 - 0.23	1
5_16	Cellcharter	random vs strong	0.17 - 0.23	1
5_17	Cellcharter	random vs strong	0.17 - 0.23	1
5_18	Cellcharter	random vs strong	0.17 - 0.23	1
5_19	Cellcharter	random vs strong	0.17 - 0.23	1
5_20	Cellcharter	random vs strong	0.17 - 0.23	1
5_21	Cellcharter	random vs strong	0.17 - 0.23	1
5_22	Cellcharter	random vs strong	0.17 - 0.23	1
5_23	Cellcharter	random vs strong	0.17 - 0.23	0.974359
5_24	Cellcharter	random vs strong	0.17 - 0.23	0.974359
5_25	Cellcharter	random vs strong	0.17 - 0.23	1
5_26	Cellcharter	random vs strong	0.17 - 0.23	1
5_27	Cellcharter	random vs strong	0.17 - 0.23	1
5_28	Cellcharter	random vs strong	0.17 - 0.23	1
5_29	Cellcharter	random vs strong	0.17 - 0.23	1
5_30	Cellcharter	random vs strong	0.17 - 0.23	1
5_31	Cellcharter	random vs strong	0.17 - 0.23	0.974359
5_32	Cellcharter	random vs strong	0.17 - 0.23	0.974359
5_33	Cellcharter	random vs strong	0.17 - 0.23	1
5_34	Cellcharter	random vs strong	0.17 - 0.23	0.974359
5_35	Cellcharter	random vs strong	0.17 - 0.23	1
5_36	Cellcharter	random vs strong	0.17 - 0.23	0.974359
5_37	Cellcharter	random vs strong	0.17 - 0.23	1
5_38	Cellcharter	random vs strong	0.17 - 0.23	1
5_39	Cellcharter	random vs strong	0.17 - 0.23	0.974359
5_40	Cellcharter	random vs strong	0.17 - 0.23	0.974359
5_41	Cellcharter	random vs strong	0.17 - 0.23	1
5_42	Cellcharter	random vs strong	0.17 - 0.23	1
5_43	Cellcharter	random vs strong	0.17 - 0.23	0.947368
5_44	Cellcharter	random vs strong	0.17 - 0.23	1
5_45	Cellcharter	random vs strong	0.17 - 0.23	1
5_46	Cellcharter	random vs strong	0.17 - 0.23	1
5_47	Cellcharter	random vs strong	0.17 - 0.23	1
5_48	Cellcharter	random vs strong	0.17 - 0.23	0.974359
5_49	Cellcharter	random vs strong	0.17 - 0.23	1
5_50	Cellcharter	random vs strong	0.17 - 0.23	0.97561
5_51	Cellcharter	random vs strong	0.17 - 0.23	1
5_52	Cellcharter	random vs strong	0.17 - 0.23	1
5_53	Cellcharter	random vs strong	0.17 - 0.23	1
5_54	Cellcharter	random vs strong	0.17 - 0.23	1
5_55	Cellcharter	random vs strong	0.17 - 0.23	1
5_56	Cellcharter	random vs strong	0.17 - 0.23	0.974359
5_57	Cellcharter	random vs strong	0.17 - 0.23	0.974359
5_58	Cellcharter	random vs strong	0.17 - 0.23	0.97561
5_59	Cellcharter	random vs strong	0.17 - 0.23	1
5_60	Cellcharter	random vs strong	0.17 - 0.23	0.97561
5_61	Cellcharter	random vs strong	0.17 - 0.23	1
5_62	Cellcharter	random vs strong	0.17 - 0.23	1
5_63	Cellcharter	random vs strong	0.17 - 0.23	1
5_64	Cellcharter	random vs strong	0.17 - 0.23	1
5_65	Cellcharter	random vs strong	0.17 - 0.23	1
5_66	Cellcharter	random vs strong	0.17 - 0.23	1
5_67	Cellcharter	random vs strong	0.17 - 0.23	1
5_68	Cellcharter	random vs strong	0.17 - 0.23	1
5_69	Cellcharter	random vs strong	0.17 - 0.23	1
5_70	Cellcharter	random vs strong	0.17 - 0.23	1
5_71	Cellcharter	random vs strong	0.17 - 0.23	0.974359
5_72	Cellcharter	random vs strong	0.17 - 0.23	0.97561
5_73	Cellcharter	random vs strong	0.17 - 0.23	1
5_74	Cellcharter	random vs strong	0.17 - 0.23	0.974359
5_75	Cellcharter	random vs strong	0.17 - 0.23	0.974359
5_76	Cellcharter	random vs strong	0.17 - 0.23	1
5_77	Cellcharter	random vs strong	0.17 - 0.23	0.974359
5_78	Cellcharter	random vs strong	0.17 - 0.23	1
5_79	Cellcharter	random vs strong	0.17 - 0.23	1
5_80	Cellcharter	random vs strong	0.17 - 0.23	1
5_81	Cellcharter	random vs strong	0.17 - 0.23	0.974359
5_82	Cellcharter	random vs strong	0.17 - 0.23	1
5_83	Cellcharter	random vs strong	0.17 - 0.23	0.97561
5_84	Cellcharter	random vs strong	0.17 - 0.23	1
5_85	Cellcharter	random vs strong	0.17 - 0.23	1
5_86	Cellcharter	random vs strong	0.17 - 0.23	1
5_87	Cellcharter	random vs strong	0.17 - 0.23	1
5_88	Cellcharter	random vs strong	0.17 - 0.23	0.97561
5_89	Cellcharter	random vs strong	0.17 - 0.23	1
5_90	Cellcharter	random vs strong	0.17 - 0.23	0.974359
5_91	Cellcharter	random vs strong	0.17 - 0.23	1
5_92	Cellcharter	random vs strong	0.17 - 0.23	1
5_93	Cellcharter	random vs strong	0.17 - 0.23	1
5_94	Cellcharter	random vs strong	0.17 - 0.23	1
5_95	Cellcharter	random vs strong	0.17 - 0.23	1
5_96	Cellcharter	random vs strong	0.17 - 0.23	0.974359
5_97	Cellcharter	random vs strong	0.17 - 0.23	0.974359
5_98	Cellcharter	random vs strong	0.17 - 0.23	1
5_99	Cellcharter	random vs strong	0.17 - 0.23	0.974359
5_100	Cellcharter	random vs strong	0.17 - 0.23	1
6_1	Cellcharter	weak vs strong	0.17 - 0.23	0.904762
6_2	Cellcharter	weak vs strong	0.17 - 0.23	0.95
6_3	Cellcharter	weak vs strong	0.17 - 0.23	0.930233
6_4	Cellcharter	weak vs strong	0.17 - 0.23	0.904762
6_5	Cellcharter	weak vs strong	0.17 - 0.23	0.909091
6_6	Cellcharter	weak vs strong	0.17 - 0.23	0.926829
6_7	Cellcharter	weak vs strong	0.17 - 0.23	0.926829
6_8	Cellcharter	weak vs strong	0.17 - 0.23	0.930233
6_9	Cellcharter	weak vs strong	0.17 - 0.23	0.926829
6_10	Cellcharter	weak vs strong	0.17 - 0.23	0.894737
6_11	Cellcharter	weak vs strong	0.17 - 0.23	0.863636
6_12	Cellcharter	weak vs strong	0.17 - 0.23	0.878049
6_13	Cellcharter	weak vs strong	0.17 - 0.23	0.883721
6_14	Cellcharter	weak vs strong	0.17 - 0.23	0.95
6_15	Cellcharter	weak vs strong	0.17 - 0.23	0.904762
6_16	Cellcharter	weak vs strong	0.17 - 0.23	0.97561
6_17	Cellcharter	weak vs strong	0.17 - 0.23	0.904762
6_18	Cellcharter	weak vs strong	0.17 - 0.23	0.95
6_19	Cellcharter	weak vs strong	0.17 - 0.23	0.930233
6_20	Cellcharter	weak vs strong	0.17 - 0.23	0.926829
6_21	Cellcharter	weak vs strong	0.17 - 0.23	0.97561
6_22	Cellcharter	weak vs strong	0.17 - 0.23	0.923077
6_23	Cellcharter	weak vs strong	0.17 - 0.23	0.904762
6_24	Cellcharter	weak vs strong	0.17 - 0.23	0.904762
6_25	Cellcharter	weak vs strong	0.17 - 0.23	0.9
6_26	Cellcharter	weak vs strong	0.17 - 0.23	0.878049
6_27	Cellcharter	weak vs strong	0.17 - 0.23	0.97561
6_28	Cellcharter	weak vs strong	0.17 - 0.23	0.789474
6_29	Cellcharter	weak vs strong	0.17 - 0.23	0.97561
6_30	Cellcharter	weak vs strong	0.17 - 0.23	0.97561
6_31	Cellcharter	weak vs strong	0.17 - 0.23	0.9
6_32	Cellcharter	weak vs strong	0.17 - 0.23	0.878049
6_33	Cellcharter	weak vs strong	0.17 - 0.23	0.904762
6_34	Cellcharter	weak vs strong	0.17 - 0.23	0.9
6_35	Cellcharter	weak vs strong	0.17 - 0.23	0.974359
6_36	Cellcharter	weak vs strong	0.17 - 0.23	0.9
6_37	Cellcharter	weak vs strong	0.17 - 0.23	0.97561
6_38	Cellcharter	weak vs strong	0.17 - 0.23	0.923077
6_39	Cellcharter	weak vs strong	0.17 - 0.23	0.926829
6_40	Cellcharter	weak vs strong	0.17 - 0.23	0.864865
6_41	Cellcharter	weak vs strong	0.17 - 0.23	0.871795
6_42	Cellcharter	weak vs strong	0.17 - 0.23	0.909091
6_43	Cellcharter	weak vs strong	0.17 - 0.23	0.780488
6_44	Cellcharter	weak vs strong	0.17 - 0.23	0.952381
6_45	Cellcharter	weak vs strong	0.17 - 0.23	0.926829
6_46	Cellcharter	weak vs strong	0.17 - 0.23	0.926829
6_47	Cellcharter	weak vs strong	0.17 - 0.23	0.952381
6_48	Cellcharter	weak vs strong	0.17 - 0.23	0.923077
6_49	Cellcharter	weak vs strong	0.17 - 0.23	0.930233
6_50	Cellcharter	weak vs strong	0.17 - 0.23	0.9
6_51	Cellcharter	weak vs strong	0.17 - 0.23	0.95
6_52	Cellcharter	weak vs strong	0.17 - 0.23	0.95
6_53	Cellcharter	weak vs strong	0.17 - 0.23	0.952381
6_54	Cellcharter	weak vs strong	0.17 - 0.23	0.947368
6_55	Cellcharter	weak vs strong	0.17 - 0.23	0.883721
6_56	Cellcharter	weak vs strong	0.17 - 0.23	0.918919
6_57	Cellcharter	weak vs strong	0.17 - 0.23	0.85
6_58	Cellcharter	weak vs strong	0.17 - 0.23	0.871795
6_59	Cellcharter	weak vs strong	0.17 - 0.23	0.97561
6_60	Cellcharter	weak vs strong	0.17 - 0.23	0.878049
6_61	Cellcharter	weak vs strong	0.17 - 0.23	0.926829
6_62	Cellcharter	weak vs strong	0.17 - 0.23	0.918919
6_63	Cellcharter	weak vs strong	0.17 - 0.23	0.909091
6_64	Cellcharter	weak vs strong	0.17 - 0.23	0.952381
6_65	Cellcharter	weak vs strong	0.17 - 0.23	0.883721
6_66	Cellcharter	weak vs strong	0.17 - 0.23	0.930233
6_67	Cellcharter	weak vs strong	0.17 - 0.23	0.95
6_68	Cellcharter	weak vs strong	0.17 - 0.23	0.85
6_69	Cellcharter	weak vs strong	0.17 - 0.23	0.926829
6_70	Cellcharter	weak vs strong	0.17 - 0.23	0.9
6_71	Cellcharter	weak vs strong	0.17 - 0.23	0.878049
6_72	Cellcharter	weak vs strong	0.17 - 0.23	0.926829
6_73	Cellcharter	weak vs strong	0.17 - 0.23	0.923077
6_74	Cellcharter	weak vs strong	0.17 - 0.23	0.883721
6_75	Cellcharter	weak vs strong	0.17 - 0.23	0.863636
6_76	Cellcharter	weak vs strong	0.17 - 0.23	0.883721
6_77	Cellcharter	weak vs strong	0.17 - 0.23	0.923077
6_78	Cellcharter	weak vs strong	0.17 - 0.23	0.888889
6_79	Cellcharter	weak vs strong	0.17 - 0.23	0.883721
6_80	Cellcharter	weak vs strong	0.17 - 0.23	0.95
6_81	Cellcharter	weak vs strong	0.17 - 0.23	0.833333
6_82	Cellcharter	weak vs strong	0.17 - 0.23	0.9
6_83	Cellcharter	weak vs strong	0.17 - 0.23	0.883721
6_84	Cellcharter	weak vs strong	0.17 - 0.23	0.9
6_85	Cellcharter	weak vs strong	0.17 - 0.23	0.95
6_86	Cellcharter	weak vs strong	0.17 - 0.23	0.95
6_87	Cellcharter	weak vs strong	0.17 - 0.23	0.894737
6_88	Cellcharter	weak vs strong	0.17 - 0.23	0.894737
6_89	Cellcharter	weak vs strong	0.17 - 0.23	0.930233
6_90	Cellcharter	weak vs strong	0.17 - 0.23	0.864865
6_91	Cellcharter	weak vs strong	0.17 - 0.23	0.926829
6_92	Cellcharter	weak vs strong	0.17 - 0.23	0.97561
6_93	Cellcharter	weak vs strong	0.17 - 0.23	0.97561
6_94	Cellcharter	weak vs strong	0.17 - 0.23	0.95
6_95	Cellcharter	weak vs strong	0.17 - 0.23	0.930233
6_96	Cellcharter	weak vs strong	0.17 - 0.23	0.95
6_97	Cellcharter	weak vs strong	0.17 - 0.23	0.974359
6_98	Cellcharter	weak vs strong	0.17 - 0.23	0.952381
6_99	Cellcharter	weak vs strong	0.17 - 0.23	0.9
6_100	Cellcharter	weak vs strong	0.17 - 0.23	0.926829
7_1	Cellcharter	random vs weak	0.19 - 0.24	1
7_2	Cellcharter	random vs weak	0.19 - 0.24	0.918919
7_3	Cellcharter	random vs weak	0.19 - 0.24	0.9
7_4	Cellcharter	random vs weak	0.19 - 0.24	0.974359
7_5	Cellcharter	random vs weak	0.19 - 0.24	0.974359
7_6	Cellcharter	random vs weak	0.19 - 0.24	0.930233
7_7	Cellcharter	random vs weak	0.19 - 0.24	1
7_8	Cellcharter	random vs weak	0.19 - 0.24	0.97561
7_9	Cellcharter	random vs weak	0.19 - 0.24	0.97561
7_10	Cellcharter	random vs weak	0.19 - 0.24	0.95
7_11	Cellcharter	random vs weak	0.19 - 0.24	1
7_12	Cellcharter	random vs weak	0.19 - 0.24	1
7_13	Cellcharter	random vs weak	0.19 - 0.24	1
7_14	Cellcharter	random vs weak	0.19 - 0.24	1
7_15	Cellcharter	random vs weak	0.19 - 0.24	1
7_16	Cellcharter	random vs weak	0.19 - 0.24	0.923077
7_17	Cellcharter	random vs weak	0.19 - 0.24	0.952381
7_18	Cellcharter	random vs weak	0.19 - 0.24	0.95
7_19	Cellcharter	random vs weak	0.19 - 0.24	0.952381
7_20	Cellcharter	random vs weak	0.19 - 0.24	0.871795
7_21	Cellcharter	random vs weak	0.19 - 0.24	0.952381
7_22	Cellcharter	random vs weak	0.19 - 0.24	0.952381
7_23	Cellcharter	random vs weak	0.19 - 0.24	0.878049
7_24	Cellcharter	random vs weak	0.19 - 0.24	0.952381
7_25	Cellcharter	random vs weak	0.19 - 0.24	0.97561
7_26	Cellcharter	random vs weak	0.19 - 0.24	0.95
7_27	Cellcharter	random vs weak	0.19 - 0.24	0.974359
7_28	Cellcharter	random vs weak	0.19 - 0.24	0.904762
7_29	Cellcharter	random vs weak	0.19 - 0.24	0.974359
7_30	Cellcharter	random vs weak	0.19 - 0.24	0.974359
7_31	Cellcharter	random vs weak	0.19 - 0.24	0.974359
7_32	Cellcharter	random vs weak	0.19 - 0.24	1
7_33	Cellcharter	random vs weak	0.19 - 0.24	0.97561
7_34	Cellcharter	random vs weak	0.19 - 0.24	0.97561
7_35	Cellcharter	random vs weak	0.19 - 0.24	0.97561
7_36	Cellcharter	random vs weak	0.19 - 0.24	0.97561
7_37	Cellcharter	random vs weak	0.19 - 0.24	0.904762
7_38	Cellcharter	random vs weak	0.19 - 0.24	1
7_39	Cellcharter	random vs weak	0.19 - 0.24	1
7_40	Cellcharter	random vs weak	0.19 - 0.24	0.947368
7_41	Cellcharter	random vs weak	0.19 - 0.24	0.97561
7_42	Cellcharter	random vs weak	0.19 - 0.24	0.930233
7_43	Cellcharter	random vs weak	0.19 - 0.24	1
7_44	Cellcharter	random vs weak	0.19 - 0.24	0.952381
7_45	Cellcharter	random vs weak	0.19 - 0.24	0.952381
7_46	Cellcharter	random vs weak	0.19 - 0.24	0.97561
7_47	Cellcharter	random vs weak	0.19 - 0.24	0.926829
7_48	Cellcharter	random vs weak	0.19 - 0.24	0.95
7_49	Cellcharter	random vs weak	0.19 - 0.24	0.9
7_50	Cellcharter	random vs weak	0.19 - 0.24	0.97561
7_51	Cellcharter	random vs weak	0.19 - 0.24	0.888889
7_52	Cellcharter	random vs weak	0.19 - 0.24	0.883721
7_53	Cellcharter	random vs weak	0.19 - 0.24	0.923077
7_54	Cellcharter	random vs weak	0.19 - 0.24	0.952381
7_55	Cellcharter	random vs weak	0.19 - 0.24	0.97561
7_56	Cellcharter	random vs weak	0.19 - 0.24	0.952381
7_57	Cellcharter	random vs weak	0.19 - 0.24	0.947368
7_58	Cellcharter	random vs weak	0.19 - 0.24	0.926829
7_59	Cellcharter	random vs weak	0.19 - 0.24	0.909091
7_60	Cellcharter	random vs weak	0.19 - 0.24	0.930233
7_61	Cellcharter	random vs weak	0.19 - 0.24	0.9
7_62	Cellcharter	random vs weak	0.19 - 0.24	0.952381
7_63	Cellcharter	random vs weak	0.19 - 0.24	0.974359
7_64	Cellcharter	random vs weak	0.19 - 0.24	0.930233
7_65	Cellcharter	random vs weak	0.19 - 0.24	1
7_66	Cellcharter	random vs weak	0.19 - 0.24	0.97561
7_67	Cellcharter	random vs weak	0.19 - 0.24	0.9
7_68	Cellcharter	random vs weak	0.19 - 0.24	0.97561
7_69	Cellcharter	random vs weak	0.19 - 0.24	0.974359
7_70	Cellcharter	random vs weak	0.19 - 0.24	0.97561
7_71	Cellcharter	random vs weak	0.19 - 0.24	1
7_72	Cellcharter	random vs weak	0.19 - 0.24	0.97561
7_73	Cellcharter	random vs weak	0.19 - 0.24	0.952381
7_74	Cellcharter	random vs weak	0.19 - 0.24	0.97561
7_75	Cellcharter	random vs weak	0.19 - 0.24	1
7_76	Cellcharter	random vs weak	0.19 - 0.24	0.974359
7_77	Cellcharter	random vs weak	0.19 - 0.24	0.974359
7_78	Cellcharter	random vs weak	0.19 - 0.24	0.97561
7_79	Cellcharter	random vs weak	0.19 - 0.24	0.923077
7_80	Cellcharter	random vs weak	0.19 - 0.24	0.95
7_81	Cellcharter	random vs weak	0.19 - 0.24	0.97561
7_82	Cellcharter	random vs weak	0.19 - 0.24	0.926829
7_83	Cellcharter	random vs weak	0.19 - 0.24	0.95
7_84	Cellcharter	random vs weak	0.19 - 0.24	0.952381
7_85	Cellcharter	random vs weak	0.19 - 0.24	0.97561
7_86	Cellcharter	random vs weak	0.19 - 0.24	0.923077
7_87	Cellcharter	random vs weak	0.19 - 0.24	0.97561
7_88	Cellcharter	random vs weak	0.19 - 0.24	0.904762
7_89	Cellcharter	random vs weak	0.19 - 0.24	0.974359
7_90	Cellcharter	random vs weak	0.19 - 0.24	0.97561
7_91	Cellcharter	random vs weak	0.19 - 0.24	0.926829
7_92	Cellcharter	random vs weak	0.19 - 0.24	1
7_93	Cellcharter	random vs weak	0.19 - 0.24	0.888889
7_94	Cellcharter	random vs weak	0.19 - 0.24	0.97561
7_95	Cellcharter	random vs weak	0.19 - 0.24	0.930233
7_96	Cellcharter	random vs weak	0.19 - 0.24	0.95
7_97	Cellcharter	random vs weak	0.19 - 0.24	0.930233
7_98	Cellcharter	random vs weak	0.19 - 0.24	1
7_99	Cellcharter	random vs weak	0.19 - 0.24	0.97561
7_100	Cellcharter	random vs weak	0.19 - 0.24	1
8_1	Cellcharter	random vs strong	0.19 - 0.24	0.947368
8_2	Cellcharter	random vs strong	0.19 - 0.24	1
8_3	Cellcharter	random vs strong	0.19 - 0.24	1
8_4	Cellcharter	random vs strong	0.19 - 0.24	0.947368
8_5	Cellcharter	random vs strong	0.19 - 0.24	1
8_6	Cellcharter	random vs strong	0.19 - 0.24	0.97561
8_7	Cellcharter	random vs strong	0.19 - 0.24	1
8_8	Cellcharter	random vs strong	0.19 - 0.24	1
8_9	Cellcharter	random vs strong	0.19 - 0.24	1
8_10	Cellcharter	random vs strong	0.19 - 0.24	0.974359
8_11	Cellcharter	random vs strong	0.19 - 0.24	0.974359
8_12	Cellcharter	random vs strong	0.19 - 0.24	1
8_13	Cellcharter	random vs strong	0.19 - 0.24	0.974359
8_14	Cellcharter	random vs strong	0.19 - 0.24	1
8_15	Cellcharter	random vs strong	0.19 - 0.24	0.974359
8_16	Cellcharter	random vs strong	0.19 - 0.24	1
8_17	Cellcharter	random vs strong	0.19 - 0.24	1
8_18	Cellcharter	random vs strong	0.19 - 0.24	1
8_19	Cellcharter	random vs strong	0.19 - 0.24	1
8_20	Cellcharter	random vs strong	0.19 - 0.24	0.97561
8_21	Cellcharter	random vs strong	0.19 - 0.24	1
8_22	Cellcharter	random vs strong	0.19 - 0.24	1
8_23	Cellcharter	random vs strong	0.19 - 0.24	0.97561
8_24	Cellcharter	random vs strong	0.19 - 0.24	1
8_25	Cellcharter	random vs strong	0.19 - 0.24	0.974359
8_26	Cellcharter	random vs strong	0.19 - 0.24	0.947368
8_27	Cellcharter	random vs strong	0.19 - 0.24	1
8_28	Cellcharter	random vs strong	0.19 - 0.24	0.97561
8_29	Cellcharter	random vs strong	0.19 - 0.24	1
8_30	Cellcharter	random vs strong	0.19 - 0.24	0.974359
8_31	Cellcharter	random vs strong	0.19 - 0.24	1
8_32	Cellcharter	random vs strong	0.19 - 0.24	0.974359
8_33	Cellcharter	random vs strong	0.19 - 0.24	0.947368
8_34	Cellcharter	random vs strong	0.19 - 0.24	1
8_35	Cellcharter	random vs strong	0.19 - 0.24	0.974359
8_36	Cellcharter	random vs strong	0.19 - 0.24	0.974359
8_37	Cellcharter	random vs strong	0.19 - 0.24	1
8_38	Cellcharter	random vs strong	0.19 - 0.24	1
8_39	Cellcharter	random vs strong	0.19 - 0.24	1
8_40	Cellcharter	random vs strong	0.19 - 0.24	1
8_41	Cellcharter	random vs strong	0.19 - 0.24	0.974359
8_42	Cellcharter	random vs strong	0.19 - 0.24	1
8_43	Cellcharter	random vs strong	0.19 - 0.24	1
8_44	Cellcharter	random vs strong	0.19 - 0.24	1
8_45	Cellcharter	random vs strong	0.19 - 0.24	0.974359
8_46	Cellcharter	random vs strong	0.19 - 0.24	1
8_47	Cellcharter	random vs strong	0.19 - 0.24	0.974359
8_48	Cellcharter	random vs strong	0.19 - 0.24	1
8_49	Cellcharter	random vs strong	0.19 - 0.24	1
8_50	Cellcharter	random vs strong	0.19 - 0.24	1
8_51	Cellcharter	random vs strong	0.19 - 0.24	0.97561
8_52	Cellcharter	random vs strong	0.19 - 0.24	1
8_53	Cellcharter	random vs strong	0.19 - 0.24	0.974359
8_54	Cellcharter	random vs strong	0.19 - 0.24	0.97561
8_55	Cellcharter	random vs strong	0.19 - 0.24	1
8_56	Cellcharter	random vs strong	0.19 - 0.24	1
8_57	Cellcharter	random vs strong	0.19 - 0.24	0.974359
8_58	Cellcharter	random vs strong	0.19 - 0.24	0.947368
8_59	Cellcharter	random vs strong	0.19 - 0.24	0.97561
8_60	Cellcharter	random vs strong	0.19 - 0.24	0.97561
8_61	Cellcharter	random vs strong	0.19 - 0.24	0.97561
8_62	Cellcharter	random vs strong	0.19 - 0.24	0.974359
8_63	Cellcharter	random vs strong	0.19 - 0.24	1
8_64	Cellcharter	random vs strong	0.19 - 0.24	0.952381
8_65	Cellcharter	random vs strong	0.19 - 0.24	1
8_66	Cellcharter	random vs strong	0.19 - 0.24	1
8_67	Cellcharter	random vs strong	0.19 - 0.24	0.947368
8_68	Cellcharter	random vs strong	0.19 - 0.24	1
8_69	Cellcharter	random vs strong	0.19 - 0.24	1
8_70	Cellcharter	random vs strong	0.19 - 0.24	0.974359
8_71	Cellcharter	random vs strong	0.19 - 0.24	1
8_72	Cellcharter	random vs strong	0.19 - 0.24	0.97561
8_73	Cellcharter	random vs strong	0.19 - 0.24	0.97561
8_74	Cellcharter	random vs strong	0.19 - 0.24	0.974359
8_75	Cellcharter	random vs strong	0.19 - 0.24	0.974359
8_76	Cellcharter	random vs strong	0.19 - 0.24	0.974359
8_77	Cellcharter	random vs strong	0.19 - 0.24	0.974359
8_78	Cellcharter	random vs strong	0.19 - 0.24	1
8_79	Cellcharter	random vs strong	0.19 - 0.24	1
8_80	Cellcharter	random vs strong	0.19 - 0.24	0.974359
8_81	Cellcharter	random vs strong	0.19 - 0.24	0.974359
8_82	Cellcharter	random vs strong	0.19 - 0.24	1
8_83	Cellcharter	random vs strong	0.19 - 0.24	0.974359
8_84	Cellcharter	random vs strong	0.19 - 0.24	1
8_85	Cellcharter	random vs strong	0.19 - 0.24	0.974359
8_86	Cellcharter	random vs strong	0.19 - 0.24	1
8_87	Cellcharter	random vs strong	0.19 - 0.24	0.97561
8_88	Cellcharter	random vs strong	0.19 - 0.24	1
8_89	Cellcharter	random vs strong	0.19 - 0.24	0.974359
8_90	Cellcharter	random vs strong	0.19 - 0.24	0.974359
8_91	Cellcharter	random vs strong	0.19 - 0.24	0.974359
8_92	Cellcharter	random vs strong	0.19 - 0.24	1
8_93	Cellcharter	random vs strong	0.19 - 0.24	1
8_94	Cellcharter	random vs strong	0.19 - 0.24	1
8_95	Cellcharter	random vs strong	0.19 - 0.24	0.97561
8_96	Cellcharter	random vs strong	0.19 - 0.24	0.947368
8_97	Cellcharter	random vs strong	0.19 - 0.24	0.974359
8_98	Cellcharter	random vs strong	0.19 - 0.24	1
8_99	Cellcharter	random vs strong	0.19 - 0.24	0.947368
8_100	Cellcharter	random vs strong	0.19 - 0.24	0.974359
9_1	Cellcharter	weak vs strong	0.19 - 0.24	0.894737
9_2	Cellcharter	weak vs strong	0.19 - 0.24	0.97561
9_3	Cellcharter	weak vs strong	0.19 - 0.24	0.947368
9_4	Cellcharter	weak vs strong	0.19 - 0.24	0.894737
9_5	Cellcharter	weak vs strong	0.19 - 0.24	0.974359
9_6	Cellcharter	weak vs strong	0.19 - 0.24	0.947368
9_7	Cellcharter	weak vs strong	0.19 - 0.24	0.95
9_8	Cellcharter	weak vs strong	0.19 - 0.24	0.97561
9_9	Cellcharter	weak vs strong	0.19 - 0.24	0.974359
9_10	Cellcharter	weak vs strong	0.19 - 0.24	0.904762
9_11	Cellcharter	weak vs strong	0.19 - 0.24	0.947368
9_12	Cellcharter	weak vs strong	0.19 - 0.24	1
9_13	Cellcharter	weak vs strong	0.19 - 0.24	0.947368
9_14	Cellcharter	weak vs strong	0.19 - 0.24	1
9_15	Cellcharter	weak vs strong	0.19 - 0.24	0.923077
9_16	Cellcharter	weak vs strong	0.19 - 0.24	0.894737
9_17	Cellcharter	weak vs strong	0.19 - 0.24	0.923077
9_18	Cellcharter	weak vs strong	0.19 - 0.24	0.97561
9_19	Cellcharter	weak vs strong	0.19 - 0.24	0.974359
9_20	Cellcharter	weak vs strong	0.19 - 0.24	0.974359
9_21	Cellcharter	weak vs strong	0.19 - 0.24	0.974359
9_22	Cellcharter	weak vs strong	0.19 - 0.24	1
9_23	Cellcharter	weak vs strong	0.19 - 0.24	0.947368
9_24	Cellcharter	weak vs strong	0.19 - 0.24	0.97561
9_25	Cellcharter	weak vs strong	0.19 - 0.24	0.947368
9_26	Cellcharter	weak vs strong	0.19 - 0.24	0.923077
9_27	Cellcharter	weak vs strong	0.19 - 0.24	0.974359
9_28	Cellcharter	weak vs strong	0.19 - 0.24	0.974359
9_29	Cellcharter	weak vs strong	0.19 - 0.24	0.974359
9_30	Cellcharter	weak vs strong	0.19 - 0.24	0.974359
9_31	Cellcharter	weak vs strong	0.19 - 0.24	0.95
9_32	Cellcharter	weak vs strong	0.19 - 0.24	0.918919
9_33	Cellcharter	weak vs strong	0.19 - 0.24	0.923077
9_34	Cellcharter	weak vs strong	0.19 - 0.24	0.97561
9_35	Cellcharter	weak vs strong	0.19 - 0.24	0.974359
9_36	Cellcharter	weak vs strong	0.19 - 0.24	0.888889
9_37	Cellcharter	weak vs strong	0.19 - 0.24	1
9_38	Cellcharter	weak vs strong	0.19 - 0.24	1
9_39	Cellcharter	weak vs strong	0.19 - 0.24	0.97561
9_40	Cellcharter	weak vs strong	0.19 - 0.24	0.95
9_41	Cellcharter	weak vs strong	0.19 - 0.24	0.894737
9_42	Cellcharter	weak vs strong	0.19 - 0.24	0.923077
9_43	Cellcharter	weak vs strong	0.19 - 0.24	0.974359
9_44	Cellcharter	weak vs strong	0.19 - 0.24	0.930233
9_45	Cellcharter	weak vs strong	0.19 - 0.24	0.923077
9_46	Cellcharter	weak vs strong	0.19 - 0.24	0.97561
9_47	Cellcharter	weak vs strong	0.19 - 0.24	0.918919
9_48	Cellcharter	weak vs strong	0.19 - 0.24	0.974359
9_49	Cellcharter	weak vs strong	0.19 - 0.24	0.952381
9_50	Cellcharter	weak vs strong	0.19 - 0.24	1
9_51	Cellcharter	weak vs strong	0.19 - 0.24	0.95
9_52	Cellcharter	weak vs strong	0.19 - 0.24	1
9_53	Cellcharter	weak vs strong	0.19 - 0.24	0.947368
9_54	Cellcharter	weak vs strong	0.19 - 0.24	1
9_55	Cellcharter	weak vs strong	0.19 - 0.24	0.9
9_56	Cellcharter	weak vs strong	0.19 - 0.24	0.9
9_57	Cellcharter	weak vs strong	0.19 - 0.24	0.926829
9_58	Cellcharter	weak vs strong	0.19 - 0.24	0.947368
9_59	Cellcharter	weak vs strong	0.19 - 0.24	0.95
9_60	Cellcharter	weak vs strong	0.19 - 0.24	0.97561
9_61	Cellcharter	weak vs strong	0.19 - 0.24	0.97561
9_62	Cellcharter	weak vs strong	0.19 - 0.24	0.918919
9_63	Cellcharter	weak vs strong	0.19 - 0.24	0.97561
9_64	Cellcharter	weak vs strong	0.19 - 0.24	0.95
9_65	Cellcharter	weak vs strong	0.19 - 0.24	0.974359
9_66	Cellcharter	weak vs strong	0.19 - 0.24	0.97561
9_67	Cellcharter	weak vs strong	0.19 - 0.24	0.947368
9_68	Cellcharter	weak vs strong	0.19 - 0.24	0.974359
9_69	Cellcharter	weak vs strong	0.19 - 0.24	0.97561
9_70	Cellcharter	weak vs strong	0.19 - 0.24	0.9
9_71	Cellcharter	weak vs strong	0.19 - 0.24	0.97561
9_72	Cellcharter	weak vs strong	0.19 - 0.24	0.923077
9_73	Cellcharter	weak vs strong	0.19 - 0.24	0.97561
9_74	Cellcharter	weak vs strong	0.19 - 0.24	0.894737
9_75	Cellcharter	weak vs strong	0.19 - 0.24	0.974359
9_76	Cellcharter	weak vs strong	0.19 - 0.24	0.947368
9_77	Cellcharter	weak vs strong	0.19 - 0.24	0.947368
9_78	Cellcharter	weak vs strong	0.19 - 0.24	0.930233
9_79	Cellcharter	weak vs strong	0.19 - 0.24	1
9_80	Cellcharter	weak vs strong	0.19 - 0.24	0.974359
9_81	Cellcharter	weak vs strong	0.19 - 0.24	0.947368
9_82	Cellcharter	weak vs strong	0.19 - 0.24	0.97561
9_83	Cellcharter	weak vs strong	0.19 - 0.24	0.918919
9_84	Cellcharter	weak vs strong	0.19 - 0.24	0.923077
9_85	Cellcharter	weak vs strong	0.19 - 0.24	0.95
9_86	Cellcharter	weak vs strong	0.19 - 0.24	0.95
9_87	Cellcharter	weak vs strong	0.19 - 0.24	0.97561
9_88	Cellcharter	weak vs strong	0.19 - 0.24	0.918919
9_89	Cellcharter	weak vs strong	0.19 - 0.24	0.894737
9_90	Cellcharter	weak vs strong	0.19 - 0.24	0.95
9_91	Cellcharter	weak vs strong	0.19 - 0.24	0.974359
9_92	Cellcharter	weak vs strong	0.19 - 0.24	1
9_93	Cellcharter	weak vs strong	0.19 - 0.24	0.95
9_94	Cellcharter	weak vs strong	0.19 - 0.24	0.95
9_95	Cellcharter	weak vs strong	0.19 - 0.24	0.97561
9_96	Cellcharter	weak vs strong	0.19 - 0.24	0.923077
9_97	Cellcharter	weak vs strong	0.19 - 0.24	0.923077
9_98	Cellcharter	weak vs strong	0.19 - 0.24	0.926829
9_99	Cellcharter	weak vs strong	0.19 - 0.24	0.923077
9_100	Cellcharter	weak vs strong	0.19 - 0.24	0.926829
10_1	Cellcharter	random vs weak	0.22 - 0.24	0.97561
10_2	Cellcharter	random vs weak	0.22 - 0.24	0.974359
10_3	Cellcharter	random vs weak	0.22 - 0.24	0.923077
10_4	Cellcharter	random vs weak	0.22 - 0.24	0.947368
10_5	Cellcharter	random vs weak	0.22 - 0.24	0.923077
10_6	Cellcharter	random vs weak	0.22 - 0.24	0.947368
10_7	Cellcharter	random vs weak	0.22 - 0.24	1
10_8	Cellcharter	random vs weak	0.22 - 0.24	0.952381
10_9	Cellcharter	random vs weak	0.22 - 0.24	1
10_10	Cellcharter	random vs weak	0.22 - 0.24	0.974359
10_11	Cellcharter	random vs weak	0.22 - 0.24	0.95
10_12	Cellcharter	random vs weak	0.22 - 0.24	0.95
10_13	Cellcharter	random vs weak	0.22 - 0.24	0.95
10_14	Cellcharter	random vs weak	0.22 - 0.24	0.947368
10_15	Cellcharter	random vs weak	0.22 - 0.24	0.97561
10_16	Cellcharter	random vs weak	0.22 - 0.24	0.926829
10_17	Cellcharter	random vs weak	0.22 - 0.24	1
10_18	Cellcharter	random vs weak	0.22 - 0.24	0.926829
10_19	Cellcharter	random vs weak	0.22 - 0.24	0.974359
10_20	Cellcharter	random vs weak	0.22 - 0.24	0.952381
10_21	Cellcharter	random vs weak	0.22 - 0.24	0.9
10_22	Cellcharter	random vs weak	0.22 - 0.24	0.894737
10_23	Cellcharter	random vs weak	0.22 - 0.24	0.947368
10_24	Cellcharter	random vs weak	0.22 - 0.24	1
10_25	Cellcharter	random vs weak	0.22 - 0.24	0.952381
10_26	Cellcharter	random vs weak	0.22 - 0.24	0.947368
10_27	Cellcharter	random vs weak	0.22 - 0.24	0.952381
10_28	Cellcharter	random vs weak	0.22 - 0.24	0.926829
10_29	Cellcharter	random vs weak	0.22 - 0.24	0.829268
10_30	Cellcharter	random vs weak	0.22 - 0.24	0.95
10_31	Cellcharter	random vs weak	0.22 - 0.24	0.97561
10_32	Cellcharter	random vs weak	0.22 - 0.24	0.9
10_33	Cellcharter	random vs weak	0.22 - 0.24	0.95
10_34	Cellcharter	random vs weak	0.22 - 0.24	1
10_35	Cellcharter	random vs weak	0.22 - 0.24	0.974359
10_36	Cellcharter	random vs weak	0.22 - 0.24	0.97561
10_37	Cellcharter	random vs weak	0.22 - 0.24	0.918919
10_38	Cellcharter	random vs weak	0.22 - 0.24	0.904762
10_39	Cellcharter	random vs weak	0.22 - 0.24	0.888889
10_40	Cellcharter	random vs weak	0.22 - 0.24	0.923077
10_41	Cellcharter	random vs weak	0.22 - 0.24	0.97561
10_42	Cellcharter	random vs weak	0.22 - 0.24	0.97561
10_43	Cellcharter	random vs weak	0.22 - 0.24	1
10_44	Cellcharter	random vs weak	0.22 - 0.24	0.926829
10_45	Cellcharter	random vs weak	0.22 - 0.24	0.930233
10_46	Cellcharter	random vs weak	0.22 - 0.24	0.97561
10_47	Cellcharter	random vs weak	0.22 - 0.24	0.974359
10_48	Cellcharter	random vs weak	0.22 - 0.24	0.909091
10_49	Cellcharter	random vs weak	0.22 - 0.24	0.974359
10_50	Cellcharter	random vs weak	0.22 - 0.24	0.95
10_51	Cellcharter	random vs weak	0.22 - 0.24	0.947368
10_52	Cellcharter	random vs weak	0.22 - 0.24	0.974359
10_53	Cellcharter	random vs weak	0.22 - 0.24	0.974359
10_54	Cellcharter	random vs weak	0.22 - 0.24	0.97561
10_55	Cellcharter	random vs weak	0.22 - 0.24	0.97561
10_56	Cellcharter	random vs weak	0.22 - 0.24	1
10_57	Cellcharter	random vs weak	0.22 - 0.24	0.97561
10_58	Cellcharter	random vs weak	0.22 - 0.24	0.952381
10_59	Cellcharter	random vs weak	0.22 - 0.24	0.947368
10_60	Cellcharter	random vs weak	0.22 - 0.24	1
10_61	Cellcharter	random vs weak	0.22 - 0.24	0.95
10_62	Cellcharter	random vs weak	0.22 - 0.24	0.9
10_63	Cellcharter	random vs weak	0.22 - 0.24	0.95
10_64	Cellcharter	random vs weak	0.22 - 0.24	1
10_65	Cellcharter	random vs weak	0.22 - 0.24	0.95
10_66	Cellcharter	random vs weak	0.22 - 0.24	0.952381
10_67	Cellcharter	random vs weak	0.22 - 0.24	1
10_68	Cellcharter	random vs weak	0.22 - 0.24	0.974359
10_69	Cellcharter	random vs weak	0.22 - 0.24	0.95
10_70	Cellcharter	random vs weak	0.22 - 0.24	0.95
10_71	Cellcharter	random vs weak	0.22 - 0.24	0.974359
10_72	Cellcharter	random vs weak	0.22 - 0.24	1
10_73	Cellcharter	random vs weak	0.22 - 0.24	0.95
10_74	Cellcharter	random vs weak	0.22 - 0.24	0.974359
10_75	Cellcharter	random vs weak	0.22 - 0.24	0.947368
10_76	Cellcharter	random vs weak	0.22 - 0.24	0.97561
10_77	Cellcharter	random vs weak	0.22 - 0.24	0.97561
10_78	Cellcharter	random vs weak	0.22 - 0.24	0.97561
10_79	Cellcharter	random vs weak	0.22 - 0.24	1
10_80	Cellcharter	random vs weak	0.22 - 0.24	1
10_81	Cellcharter	random vs weak	0.22 - 0.24	1
10_82	Cellcharter	random vs weak	0.22 - 0.24	0.97561
10_83	Cellcharter	random vs weak	0.22 - 0.24	0.926829
10_84	Cellcharter	random vs weak	0.22 - 0.24	0.947368
10_85	Cellcharter	random vs weak	0.22 - 0.24	0.95
10_86	Cellcharter	random vs weak	0.22 - 0.24	0.952381
10_87	Cellcharter	random vs weak	0.22 - 0.24	0.95
10_88	Cellcharter	random vs weak	0.22 - 0.24	1
10_89	Cellcharter	random vs weak	0.22 - 0.24	0.952381
10_90	Cellcharter	random vs weak	0.22 - 0.24	0.974359
10_91	Cellcharter	random vs weak	0.22 - 0.24	0.926829
10_92	Cellcharter	random vs weak	0.22 - 0.24	0.930233
10_93	Cellcharter	random vs weak	0.22 - 0.24	0.923077
10_94	Cellcharter	random vs weak	0.22 - 0.24	0.95
10_95	Cellcharter	random vs weak	0.22 - 0.24	0.923077
10_96	Cellcharter	random vs weak	0.22 - 0.24	1
10_97	Cellcharter	random vs weak	0.22 - 0.24	1
10_98	Cellcharter	random vs weak	0.22 - 0.24	0.95
10_99	Cellcharter	random vs weak	0.22 - 0.24	0.923077
10_100	Cellcharter	random vs weak	0.22 - 0.24	0.95
11_1	Cellcharter	random vs strong	0.22 - 0.24	1
11_2	Cellcharter	random vs strong	0.22 - 0.24	1
11_3	Cellcharter	random vs strong	0.22 - 0.24	1
11_4	Cellcharter	random vs strong	0.22 - 0.24	1
11_5	Cellcharter	random vs strong	0.22 - 0.24	1
11_6	Cellcharter	random vs strong	0.22 - 0.24	1
11_7	Cellcharter	random vs strong	0.22 - 0.24	1
11_8	Cellcharter	random vs strong	0.22 - 0.24	1
11_9	Cellcharter	random vs strong	0.22 - 0.24	1
11_10	Cellcharter	random vs strong	0.22 - 0.24	1
11_11	Cellcharter	random vs strong	0.22 - 0.24	1
11_12	Cellcharter	random vs strong	0.22 - 0.24	1
11_13	Cellcharter	random vs strong	0.22 - 0.24	1
11_14	Cellcharter	random vs strong	0.22 - 0.24	1
11_15	Cellcharter	random vs strong	0.22 - 0.24	1
11_16	Cellcharter	random vs strong	0.22 - 0.24	1
11_17	Cellcharter	random vs strong	0.22 - 0.24	1
11_18	Cellcharter	random vs strong	0.22 - 0.24	1
11_19	Cellcharter	random vs strong	0.22 - 0.24	1
11_20	Cellcharter	random vs strong	0.22 - 0.24	1
11_21	Cellcharter	random vs strong	0.22 - 0.24	1
11_22	Cellcharter	random vs strong	0.22 - 0.24	1
11_23	Cellcharter	random vs strong	0.22 - 0.24	1
11_24	Cellcharter	random vs strong	0.22 - 0.24	1
11_25	Cellcharter	random vs strong	0.22 - 0.24	1
11_26	Cellcharter	random vs strong	0.22 - 0.24	1
11_27	Cellcharter	random vs strong	0.22 - 0.24	1
11_28	Cellcharter	random vs strong	0.22 - 0.24	1
11_29	Cellcharter	random vs strong	0.22 - 0.24	1
11_30	Cellcharter	random vs strong	0.22 - 0.24	1
11_31	Cellcharter	random vs strong	0.22 - 0.24	1
11_32	Cellcharter	random vs strong	0.22 - 0.24	1
11_33	Cellcharter	random vs strong	0.22 - 0.24	1
11_34	Cellcharter	random vs strong	0.22 - 0.24	1
11_35	Cellcharter	random vs strong	0.22 - 0.24	1
11_36	Cellcharter	random vs strong	0.22 - 0.24	1
11_37	Cellcharter	random vs strong	0.22 - 0.24	1
11_38	Cellcharter	random vs strong	0.22 - 0.24	1
11_39	Cellcharter	random vs strong	0.22 - 0.24	1
11_40	Cellcharter	random vs strong	0.22 - 0.24	1
11_41	Cellcharter	random vs strong	0.22 - 0.24	1
11_42	Cellcharter	random vs strong	0.22 - 0.24	1
11_43	Cellcharter	random vs strong	0.22 - 0.24	1
11_44	Cellcharter	random vs strong	0.22 - 0.24	1
11_45	Cellcharter	random vs strong	0.22 - 0.24	1
11_46	Cellcharter	random vs strong	0.22 - 0.24	1
11_47	Cellcharter	random vs strong	0.22 - 0.24	1
11_48	Cellcharter	random vs strong	0.22 - 0.24	1
11_49	Cellcharter	random vs strong	0.22 - 0.24	1
11_50	Cellcharter	random vs strong	0.22 - 0.24	1
11_51	Cellcharter	random vs strong	0.22 - 0.24	1
11_52	Cellcharter	random vs strong	0.22 - 0.24	1
11_53	Cellcharter	random vs strong	0.22 - 0.24	1
11_54	Cellcharter	random vs strong	0.22 - 0.24	1
11_55	Cellcharter	random vs strong	0.22 - 0.24	1
11_56	Cellcharter	random vs strong	0.22 - 0.24	1
11_57	Cellcharter	random vs strong	0.22 - 0.24	1
11_58	Cellcharter	random vs strong	0.22 - 0.24	1
11_59	Cellcharter	random vs strong	0.22 - 0.24	1
11_60	Cellcharter	random vs strong	0.22 - 0.24	1
11_61	Cellcharter	random vs strong	0.22 - 0.24	1
11_62	Cellcharter	random vs strong	0.22 - 0.24	1
11_63	Cellcharter	random vs strong	0.22 - 0.24	1
11_64	Cellcharter	random vs strong	0.22 - 0.24	1
11_65	Cellcharter	random vs strong	0.22 - 0.24	1
11_66	Cellcharter	random vs strong	0.22 - 0.24	1
11_67	Cellcharter	random vs strong	0.22 - 0.24	1
11_68	Cellcharter	random vs strong	0.22 - 0.24	1
11_69	Cellcharter	random vs strong	0.22 - 0.24	1
11_70	Cellcharter	random vs strong	0.22 - 0.24	1
11_71	Cellcharter	random vs strong	0.22 - 0.24	1
11_72	Cellcharter	random vs strong	0.22 - 0.24	1
11_73	Cellcharter	random vs strong	0.22 - 0.24	1
11_74	Cellcharter	random vs strong	0.22 - 0.24	1
11_75	Cellcharter	random vs strong	0.22 - 0.24	1
11_76	Cellcharter	random vs strong	0.22 - 0.24	1
11_77	Cellcharter	random vs strong	0.22 - 0.24	1
11_78	Cellcharter	random vs strong	0.22 - 0.24	1
11_79	Cellcharter	random vs strong	0.22 - 0.24	1
11_80	Cellcharter	random vs strong	0.22 - 0.24	1
11_81	Cellcharter	random vs strong	0.22 - 0.24	1
11_82	Cellcharter	random vs strong	0.22 - 0.24	1
11_83	Cellcharter	random vs strong	0.22 - 0.24	1
11_84	Cellcharter	random vs strong	0.22 - 0.24	1
11_85	Cellcharter	random vs strong	0.22 - 0.24	1
11_86	Cellcharter	random vs strong	0.22 - 0.24	1
11_87	Cellcharter	random vs strong	0.22 - 0.24	1
11_88	Cellcharter	random vs strong	0.22 - 0.24	1
11_89	Cellcharter	random vs strong	0.22 - 0.24	1
11_90	Cellcharter	random vs strong	0.22 - 0.24	1
11_91	Cellcharter	random vs strong	0.22 - 0.24	1
11_92	Cellcharter	random vs strong	0.22 - 0.24	1
11_93	Cellcharter	random vs strong	0.22 - 0.24	1
11_94	Cellcharter	random vs strong	0.22 - 0.24	1
11_95	Cellcharter	random vs strong	0.22 - 0.24	1
11_96	Cellcharter	random vs strong	0.22 - 0.24	1
11_97	Cellcharter	random vs strong	0.22 - 0.24	1
11_98	Cellcharter	random vs strong	0.22 - 0.24	1
11_99	Cellcharter	random vs strong	0.22 - 0.24	1
11_100	Cellcharter	random vs strong	0.22 - 0.24	1
12_1	Cellcharter	weak vs strong	0.22 - 0.24	0.952381
12_2	Cellcharter	weak vs strong	0.22 - 0.24	0.974359
12_3	Cellcharter	weak vs strong	0.22 - 0.24	0.97561
12_4	Cellcharter	weak vs strong	0.22 - 0.24	1
12_5	Cellcharter	weak vs strong	0.22 - 0.24	0.974359
12_6	Cellcharter	weak vs strong	0.22 - 0.24	0.930233
12_7	Cellcharter	weak vs strong	0.22 - 0.24	0.947368
12_8	Cellcharter	weak vs strong	0.22 - 0.24	0.930233
12_9	Cellcharter	weak vs strong	0.22 - 0.24	1
12_10	Cellcharter	weak vs strong	0.22 - 0.24	1
12_11	Cellcharter	weak vs strong	0.22 - 0.24	0.97561
12_12	Cellcharter	weak vs strong	0.22 - 0.24	1
12_13	Cellcharter	weak vs strong	0.22 - 0.24	0.95
12_14	Cellcharter	weak vs strong	0.22 - 0.24	1
12_15	Cellcharter	weak vs strong	0.22 - 0.24	0.947368
12_16	Cellcharter	weak vs strong	0.22 - 0.24	1
12_17	Cellcharter	weak vs strong	0.22 - 0.24	0.952381
12_18	Cellcharter	weak vs strong	0.22 - 0.24	0.918919
12_19	Cellcharter	weak vs strong	0.22 - 0.24	0.952381
12_20	Cellcharter	weak vs strong	0.22 - 0.24	1
12_21	Cellcharter	weak vs strong	0.22 - 0.24	0.923077
12_22	Cellcharter	weak vs strong	0.22 - 0.24	0.97561
12_23	Cellcharter	weak vs strong	0.22 - 0.24	0.947368
12_24	Cellcharter	weak vs strong	0.22 - 0.24	0.974359
12_25	Cellcharter	weak vs strong	0.22 - 0.24	1
12_26	Cellcharter	weak vs strong	0.22 - 0.24	1
12_27	Cellcharter	weak vs strong	0.22 - 0.24	1
12_28	Cellcharter	weak vs strong	0.22 - 0.24	0.923077
12_29	Cellcharter	weak vs strong	0.22 - 0.24	0.95
12_30	Cellcharter	weak vs strong	0.22 - 0.24	0.974359
12_31	Cellcharter	weak vs strong	0.22 - 0.24	0.974359
12_32	Cellcharter	weak vs strong	0.22 - 0.24	0.97561
12_33	Cellcharter	weak vs strong	0.22 - 0.24	0.974359
12_34	Cellcharter	weak vs strong	0.22 - 0.24	0.974359
12_35	Cellcharter	weak vs strong	0.22 - 0.24	0.918919
12_36	Cellcharter	weak vs strong	0.22 - 0.24	0.974359
12_37	Cellcharter	weak vs strong	0.22 - 0.24	1
12_38	Cellcharter	weak vs strong	0.22 - 0.24	0.95
12_39	Cellcharter	weak vs strong	0.22 - 0.24	0.95
12_40	Cellcharter	weak vs strong	0.22 - 0.24	0.926829
12_41	Cellcharter	weak vs strong	0.22 - 0.24	0.97561
12_42	Cellcharter	weak vs strong	0.22 - 0.24	0.974359
12_43	Cellcharter	weak vs strong	0.22 - 0.24	1
12_44	Cellcharter	weak vs strong	0.22 - 0.24	1
12_45	Cellcharter	weak vs strong	0.22 - 0.24	0.926829
12_46	Cellcharter	weak vs strong	0.22 - 0.24	0.974359
12_47	Cellcharter	weak vs strong	0.22 - 0.24	1
12_48	Cellcharter	weak vs strong	0.22 - 0.24	0.95
12_49	Cellcharter	weak vs strong	0.22 - 0.24	1
12_50	Cellcharter	weak vs strong	0.22 - 0.24	0.95
12_51	Cellcharter	weak vs strong	0.22 - 0.24	1
12_52	Cellcharter	weak vs strong	0.22 - 0.24	0.947368
12_53	Cellcharter	weak vs strong	0.22 - 0.24	0.95
12_54	Cellcharter	weak vs strong	0.22 - 0.24	1
12_55	Cellcharter	weak vs strong	0.22 - 0.24	0.926829
12_56	Cellcharter	weak vs strong	0.22 - 0.24	0.974359
12_57	Cellcharter	weak vs strong	0.22 - 0.24	0.97561
12_58	Cellcharter	weak vs strong	0.22 - 0.24	0.930233
12_59	Cellcharter	weak vs strong	0.22 - 0.24	0.947368
12_60	Cellcharter	weak vs strong	0.22 - 0.24	0.97561
12_61	Cellcharter	weak vs strong	0.22 - 0.24	0.918919
12_62	Cellcharter	weak vs strong	0.22 - 0.24	1
12_63	Cellcharter	weak vs strong	0.22 - 0.24	0.974359
12_64	Cellcharter	weak vs strong	0.22 - 0.24	0.974359
12_65	Cellcharter	weak vs strong	0.22 - 0.24	0.930233
12_66	Cellcharter	weak vs strong	0.22 - 0.24	0.97561
12_67	Cellcharter	weak vs strong	0.22 - 0.24	0.947368
12_68	Cellcharter	weak vs strong	0.22 - 0.24	0.974359
12_69	Cellcharter	weak vs strong	0.22 - 0.24	0.974359
12_70	Cellcharter	weak vs strong	0.22 - 0.24	0.97561
12_71	Cellcharter	weak vs strong	0.22 - 0.24	0.974359
12_72	Cellcharter	weak vs strong	0.22 - 0.24	0.974359
12_73	Cellcharter	weak vs strong	0.22 - 0.24	0.97561
12_74	Cellcharter	weak vs strong	0.22 - 0.24	1
12_75	Cellcharter	weak vs strong	0.22 - 0.24	0.952381
12_76	Cellcharter	weak vs strong	0.22 - 0.24	0.923077
12_77	Cellcharter	weak vs strong	0.22 - 0.24	0.97561
12_78	Cellcharter	weak vs strong	0.22 - 0.24	1
12_79	Cellcharter	weak vs strong	0.22 - 0.24	1
12_80	Cellcharter	weak vs strong	0.22 - 0.24	0.974359
12_81	Cellcharter	weak vs strong	0.22 - 0.24	0.974359
12_82	Cellcharter	weak vs strong	0.22 - 0.24	0.97561
12_83	Cellcharter	weak vs strong	0.22 - 0.24	1
12_84	Cellcharter	weak vs strong	0.22 - 0.24	1
12_85	Cellcharter	weak vs strong	0.22 - 0.24	0.974359
12_86	Cellcharter	weak vs strong	0.22 - 0.24	0.97561
12_87	Cellcharter	weak vs strong	0.22 - 0.24	0.95
12_88	Cellcharter	weak vs strong	0.22 - 0.24	0.947368
12_89	Cellcharter	weak vs strong	0.22 - 0.24	0.926829
12_90	Cellcharter	weak vs strong	0.22 - 0.24	0.97561
12_91	Cellcharter	weak vs strong	0.22 - 0.24	1
12_92	Cellcharter	weak vs strong	0.22 - 0.24	0.952381
12_93	Cellcharter	weak vs strong	0.22 - 0.24	0.952381
12_94	Cellcharter	weak vs strong	0.22 - 0.24	0.974359
12_95	Cellcharter	weak vs strong	0.22 - 0.24	0.923077
12_96	Cellcharter	weak vs strong	0.22 - 0.24	1
12_97	Cellcharter	weak vs strong	0.22 - 0.24	1
12_98	Cellcharter	weak vs strong	0.22 - 0.24	1
12_99	Cellcharter	weak vs strong	0.22 - 0.24	0.95
12_100	Cellcharter	weak vs strong	0.22 - 0.24	1
13_1	Cellcharter	random vs weak	0.25	1
13_2	Cellcharter	random vs weak	0.25	0.97561
13_3	Cellcharter	random vs weak	0.25	1
13_4	Cellcharter	random vs weak	0.25	1
13_5	Cellcharter	random vs weak	0.25	1
13_6	Cellcharter	random vs weak	0.25	0.974359
13_7	Cellcharter	random vs weak	0.25	0.974359
13_8	Cellcharter	random vs weak	0.25	0.974359
13_9	Cellcharter	random vs weak	0.25	1
13_10	Cellcharter	random vs weak	0.25	1
13_11	Cellcharter	random vs weak	0.25	1
13_12	Cellcharter	random vs weak	0.25	1
13_13	Cellcharter	random vs weak	0.25	0.974359
13_14	Cellcharter	random vs weak	0.25	0.947368
13_15	Cellcharter	random vs weak	0.25	1
13_16	Cellcharter	random vs weak	0.25	1
13_17	Cellcharter	random vs weak	0.25	1
13_18	Cellcharter	random vs weak	0.25	0.974359
13_19	Cellcharter	random vs weak	0.25	1
13_20	Cellcharter	random vs weak	0.25	0.974359
13_21	Cellcharter	random vs weak	0.25	1
13_22	Cellcharter	random vs weak	0.25	0.974359
13_23	Cellcharter	random vs weak	0.25	1
13_24	Cellcharter	random vs weak	0.25	0.974359
13_25	Cellcharter	random vs weak	0.25	0.974359
13_26	Cellcharter	random vs weak	0.25	0.974359
13_27	Cellcharter	random vs weak	0.25	0.974359
13_28	Cellcharter	random vs weak	0.25	1
13_29	Cellcharter	random vs weak	0.25	0.95
13_30	Cellcharter	random vs weak	0.25	1
13_31	Cellcharter	random vs weak	0.25	0.974359
13_32	Cellcharter	random vs weak	0.25	1
13_33	Cellcharter	random vs weak	0.25	1
13_34	Cellcharter	random vs weak	0.25	0.974359
13_35	Cellcharter	random vs weak	0.25	1
13_36	Cellcharter	random vs weak	0.25	1
13_37	Cellcharter	random vs weak	0.25	1
13_38	Cellcharter	random vs weak	0.25	0.974359
13_39	Cellcharter	random vs weak	0.25	1
13_40	Cellcharter	random vs weak	0.25	0.947368
13_41	Cellcharter	random vs weak	0.25	0.974359
13_42	Cellcharter	random vs weak	0.25	0.974359
13_43	Cellcharter	random vs weak	0.25	0.974359
13_44	Cellcharter	random vs weak	0.25	1
13_45	Cellcharter	random vs weak	0.25	0.974359
13_46	Cellcharter	random vs weak	0.25	1
13_47	Cellcharter	random vs weak	0.25	1
13_48	Cellcharter	random vs weak	0.25	0.974359
13_49	Cellcharter	random vs weak	0.25	1
13_50	Cellcharter	random vs weak	0.25	0.974359
13_51	Cellcharter	random vs weak	0.25	0.974359
13_52	Cellcharter	random vs weak	0.25	0.974359
13_53	Cellcharter	random vs weak	0.25	1
13_54	Cellcharter	random vs weak	0.25	0.974359
13_55	Cellcharter	random vs weak	0.25	1
13_56	Cellcharter	random vs weak	0.25	0.974359
13_57	Cellcharter	random vs weak	0.25	0.947368
13_58	Cellcharter	random vs weak	0.25	0.974359
13_59	Cellcharter	random vs weak	0.25	1
13_60	Cellcharter	random vs weak	0.25	0.974359
13_61	Cellcharter	random vs weak	0.25	1
13_62	Cellcharter	random vs weak	0.25	1
13_63	Cellcharter	random vs weak	0.25	1
13_64	Cellcharter	random vs weak	0.25	1
13_65	Cellcharter	random vs weak	0.25	1
13_66	Cellcharter	random vs weak	0.25	1
13_67	Cellcharter	random vs weak	0.25	0.947368
13_68	Cellcharter	random vs weak	0.25	1
13_69	Cellcharter	random vs weak	0.25	0.974359
13_70	Cellcharter	random vs weak	0.25	1
13_71	Cellcharter	random vs weak	0.25	1
13_72	Cellcharter	random vs weak	0.25	1
13_73	Cellcharter	random vs weak	0.25	1
13_74	Cellcharter	random vs weak	0.25	1
13_75	Cellcharter	random vs weak	0.25	0.95
13_76	Cellcharter	random vs weak	0.25	1
13_77	Cellcharter	random vs weak	0.25	1
13_78	Cellcharter	random vs weak	0.25	1
13_79	Cellcharter	random vs weak	0.25	1
13_80	Cellcharter	random vs weak	0.25	1
13_81	Cellcharter	random vs weak	0.25	1
13_82	Cellcharter	random vs weak	0.25	0.974359
13_83	Cellcharter	random vs weak	0.25	0.974359
13_84	Cellcharter	random vs weak	0.25	0.974359
13_85	Cellcharter	random vs weak	0.25	1
13_86	Cellcharter	random vs weak	0.25	1
13_87	Cellcharter	random vs weak	0.25	1
13_88	Cellcharter	random vs weak	0.25	1
13_89	Cellcharter	random vs weak	0.25	0.97561
13_90	Cellcharter	random vs weak	0.25	0.947368
13_91	Cellcharter	random vs weak	0.25	0.974359
13_92	Cellcharter	random vs weak	0.25	0.974359
13_93	Cellcharter	random vs weak	0.25	1
13_94	Cellcharter	random vs weak	0.25	1
13_95	Cellcharter	random vs weak	0.25	1
13_96	Cellcharter	random vs weak	0.25	1
13_97	Cellcharter	random vs weak	0.25	1
13_98	Cellcharter	random vs weak	0.25	0.974359
13_99	Cellcharter	random vs weak	0.25	0.97561
13_100	Cellcharter	random vs weak	0.25	1
14_1	Cellcharter	random vs strong	0.25	1
14_2	Cellcharter	random vs strong	0.25	1
14_3	Cellcharter	random vs strong	0.25	1
14_4	Cellcharter	random vs strong	0.25	1
14_5	Cellcharter	random vs strong	0.25	1
14_6	Cellcharter	random vs strong	0.25	1
14_7	Cellcharter	random vs strong	0.25	1
14_8	Cellcharter	random vs strong	0.25	1
14_9	Cellcharter	random vs strong	0.25	1
14_10	Cellcharter	random vs strong	0.25	1
14_11	Cellcharter	random vs strong	0.25	1
14_12	Cellcharter	random vs strong	0.25	1
14_13	Cellcharter	random vs strong	0.25	1
14_14	Cellcharter	random vs strong	0.25	1
14_15	Cellcharter	random vs strong	0.25	1
14_16	Cellcharter	random vs strong	0.25	1
14_17	Cellcharter	random vs strong	0.25	1
14_18	Cellcharter	random vs strong	0.25	1
14_19	Cellcharter	random vs strong	0.25	1
14_20	Cellcharter	random vs strong	0.25	1
14_21	Cellcharter	random vs strong	0.25	1
14_22	Cellcharter	random vs strong	0.25	1
14_23	Cellcharter	random vs strong	0.25	1
14_24	Cellcharter	random vs strong	0.25	1
14_25	Cellcharter	random vs strong	0.25	1
14_26	Cellcharter	random vs strong	0.25	1
14_27	Cellcharter	random vs strong	0.25	1
14_28	Cellcharter	random vs strong	0.25	1
14_29	Cellcharter	random vs strong	0.25	1
14_30	Cellcharter	random vs strong	0.25	1
14_31	Cellcharter	random vs strong	0.25	1
14_32	Cellcharter	random vs strong	0.25	1
14_33	Cellcharter	random vs strong	0.25	1
14_34	Cellcharter	random vs strong	0.25	1
14_35	Cellcharter	random vs strong	0.25	1
14_36	Cellcharter	random vs strong	0.25	1
14_37	Cellcharter	random vs strong	0.25	1
14_38	Cellcharter	random vs strong	0.25	1
14_39	Cellcharter	random vs strong	0.25	1
14_40	Cellcharter	random vs strong	0.25	1
14_41	Cellcharter	random vs strong	0.25	1
14_42	Cellcharter	random vs strong	0.25	1
14_43	Cellcharter	random vs strong	0.25	1
14_44	Cellcharter	random vs strong	0.25	1
14_45	Cellcharter	random vs strong	0.25	1
14_46	Cellcharter	random vs strong	0.25	1
14_47	Cellcharter	random vs strong	0.25	1
14_48	Cellcharter	random vs strong	0.25	1
14_49	Cellcharter	random vs strong	0.25	1
14_50	Cellcharter	random vs strong	0.25	1
14_51	Cellcharter	random vs strong	0.25	1
14_52	Cellcharter	random vs strong	0.25	1
14_53	Cellcharter	random vs strong	0.25	1
14_54	Cellcharter	random vs strong	0.25	1
14_55	Cellcharter	random vs strong	0.25	1
14_56	Cellcharter	random vs strong	0.25	1
14_57	Cellcharter	random vs strong	0.25	1
14_58	Cellcharter	random vs strong	0.25	1
14_59	Cellcharter	random vs strong	0.25	1
14_60	Cellcharter	random vs strong	0.25	1
14_61	Cellcharter	random vs strong	0.25	1
14_62	Cellcharter	random vs strong	0.25	1
14_63	Cellcharter	random vs strong	0.25	1
14_64	Cellcharter	random vs strong	0.25	1
14_65	Cellcharter	random vs strong	0.25	1
14_66	Cellcharter	random vs strong	0.25	1
14_67	Cellcharter	random vs strong	0.25	1
14_68	Cellcharter	random vs strong	0.25	1
14_69	Cellcharter	random vs strong	0.25	1
14_70	Cellcharter	random vs strong	0.25	1
14_71	Cellcharter	random vs strong	0.25	1
14_72	Cellcharter	random vs strong	0.25	1
14_73	Cellcharter	random vs strong	0.25	1
14_74	Cellcharter	random vs strong	0.25	1
14_75	Cellcharter	random vs strong	0.25	1
14_76	Cellcharter	random vs strong	0.25	1
14_77	Cellcharter	random vs strong	0.25	1
14_78	Cellcharter	random vs strong	0.25	1
14_79	Cellcharter	random vs strong	0.25	1
14_80	Cellcharter	random vs strong	0.25	1
14_81	Cellcharter	random vs strong	0.25	1
14_82	Cellcharter	random vs strong	0.25	1
14_83	Cellcharter	random vs strong	0.25	1
14_84	Cellcharter	random vs strong	0.25	1
14_85	Cellcharter	random vs strong	0.25	1
14_86	Cellcharter	random vs strong	0.25	1
14_87	Cellcharter	random vs strong	0.25	1
14_88	Cellcharter	random vs strong	0.25	1
14_89	Cellcharter	random vs strong	0.25	1
14_90	Cellcharter	random vs strong	0.25	1
14_91	Cellcharter	random vs strong	0.25	1
14_92	Cellcharter	random vs strong	0.25	1
14_93	Cellcharter	random vs strong	0.25	1
14_94	Cellcharter	random vs strong	0.25	1
14_95	Cellcharter	random vs strong	0.25	1
14_96	Cellcharter	random vs strong	0.25	1
14_97	Cellcharter	random vs strong	0.25	1
14_98	Cellcharter	random vs strong	0.25	1
14_99	Cellcharter	random vs strong	0.25	1
14_100	Cellcharter	random vs strong	0.25	1
15_1	Cellcharter	weak vs strong	0.25	1
15_2	Cellcharter	weak vs strong	0.25	1
15_3	Cellcharter	weak vs strong	0.25	1
15_4	Cellcharter	weak vs strong	0.25	1
15_5	Cellcharter	weak vs strong	0.25	1
15_6	Cellcharter	weak vs strong	0.25	1
15_7	Cellcharter	weak vs strong	0.25	0.974359
15_8	Cellcharter	weak vs strong	0.25	1
15_9	Cellcharter	weak vs strong	0.25	1
15_10	Cellcharter	weak vs strong	0.25	1
15_11	Cellcharter	weak vs strong	0.25	1
15_12	Cellcharter	weak vs strong	0.25	1
15_13	Cellcharter	weak vs strong	0.25	1
15_14	Cellcharter	weak vs strong	0.25	1
15_15	Cellcharter	weak vs strong	0.25	1
15_16	Cellcharter	weak vs strong	0.25	1
15_17	Cellcharter	weak vs strong	0.25	1
15_18	Cellcharter	weak vs strong	0.25	1
15_19	Cellcharter	weak vs strong	0.25	1
15_20	Cellcharter	weak vs strong	0.25	1
15_21	Cellcharter	weak vs strong	0.25	1
15_22	Cellcharter	weak vs strong	0.25	1
15_23	Cellcharter	weak vs strong	0.25	0.974359
15_24	Cellcharter	weak vs strong	0.25	0.974359
15_25	Cellcharter	weak vs strong	0.25	1
15_26	Cellcharter	weak vs strong	0.25	1
15_27	Cellcharter	weak vs strong	0.25	1
15_28	Cellcharter	weak vs strong	0.25	1
15_29	Cellcharter	weak vs strong	0.25	1
15_30	Cellcharter	weak vs strong	0.25	1
15_31	Cellcharter	weak vs strong	0.25	0.974359
15_32	Cellcharter	weak vs strong	0.25	0.974359
15_33	Cellcharter	weak vs strong	0.25	1
15_34	Cellcharter	weak vs strong	0.25	0.974359
15_35	Cellcharter	weak vs strong	0.25	1
15_36	Cellcharter	weak vs strong	0.25	0.974359
15_37	Cellcharter	weak vs strong	0.25	1
15_38	Cellcharter	weak vs strong	0.25	1
15_39	Cellcharter	weak vs strong	0.25	0.974359
15_40	Cellcharter	weak vs strong	0.25	0.974359
15_41	Cellcharter	weak vs strong	0.25	1
15_42	Cellcharter	weak vs strong	0.25	1
15_43	Cellcharter	weak vs strong	0.25	0.974359
15_44	Cellcharter	weak vs strong	0.25	1
15_45	Cellcharter	weak vs strong	0.25	1
15_46	Cellcharter	weak vs strong	0.25	1
15_47	Cellcharter	weak vs strong	0.25	1
15_48	Cellcharter	weak vs strong	0.25	0.974359
15_49	Cellcharter	weak vs strong	0.25	1
15_50	Cellcharter	weak vs strong	0.25	1
15_51	Cellcharter	weak vs strong	0.25	1
15_52	Cellcharter	weak vs strong	0.25	1
15_53	Cellcharter	weak vs strong	0.25	1
15_54	Cellcharter	weak vs strong	0.25	1
15_55	Cellcharter	weak vs strong	0.25	1
15_56	Cellcharter	weak vs strong	0.25	0.974359
15_57	Cellcharter	weak vs strong	0.25	0.974359
15_58	Cellcharter	weak vs strong	0.25	1
15_59	Cellcharter	weak vs strong	0.25	1
15_60	Cellcharter	weak vs strong	0.25	1
15_61	Cellcharter	weak vs strong	0.25	1
15_62	Cellcharter	weak vs strong	0.25	1
15_63	Cellcharter	weak vs strong	0.25	1
15_64	Cellcharter	weak vs strong	0.25	1
15_65	Cellcharter	weak vs strong	0.25	1
15_66	Cellcharter	weak vs strong	0.25	1
15_67	Cellcharter	weak vs strong	0.25	1
15_68	Cellcharter	weak vs strong	0.25	1
15_69	Cellcharter	weak vs strong	0.25	1
15_70	Cellcharter	weak vs strong	0.25	1
15_71	Cellcharter	weak vs strong	0.25	0.974359
15_72	Cellcharter	weak vs strong	0.25	1
15_73	Cellcharter	weak vs strong	0.25	1
15_74	Cellcharter	weak vs strong	0.25	0.974359
15_75	Cellcharter	weak vs strong	0.25	0.974359
15_76	Cellcharter	weak vs strong	0.25	1
15_77	Cellcharter	weak vs strong	0.25	0.974359
15_78	Cellcharter	weak vs strong	0.25	1
15_79	Cellcharter	weak vs strong	0.25	1
15_80	Cellcharter	weak vs strong	0.25	1
15_81	Cellcharter	weak vs strong	0.25	0.974359
15_82	Cellcharter	weak vs strong	0.25	1
15_83	Cellcharter	weak vs strong	0.25	1
15_84	Cellcharter	weak vs strong	0.25	1
15_85	Cellcharter	weak vs strong	0.25	1
15_86	Cellcharter	weak vs strong	0.25	1
15_87	Cellcharter	weak vs strong	0.25	1
15_88	Cellcharter	weak vs strong	0.25	1
15_89	Cellcharter	weak vs strong	0.25	1
15_90	Cellcharter	weak vs strong	0.25	0.974359
15_91	Cellcharter	weak vs strong	0.25	1
15_92	Cellcharter	weak vs strong	0.25	1
15_93	Cellcharter	weak vs strong	0.25	1
15_94	Cellcharter	weak vs strong	0.25	1
15_95	Cellcharter	weak vs strong	0.25	1
15_96	Cellcharter	weak vs strong	0.25	0.974359
15_97	Cellcharter	weak vs strong	0.25	0.974359
15_98	Cellcharter	weak vs strong	0.25	1
15_99	Cellcharter	weak vs strong	0.25	0.974359
15_100	Cellcharter	weak vs strong	0.25	1
16_1	Cellcharter	random vs weak	0.26 - 0.31	1
16_2	Cellcharter	random vs weak	0.26 - 0.31	1
16_3	Cellcharter	random vs weak	0.26 - 0.31	0.97561
16_4	Cellcharter	random vs weak	0.26 - 0.31	1
16_5	Cellcharter	random vs weak	0.26 - 0.31	1
16_6	Cellcharter	random vs weak	0.26 - 0.31	0.97561
16_7	Cellcharter	random vs weak	0.26 - 0.31	0.974359
16_8	Cellcharter	random vs weak	0.26 - 0.31	0.974359
16_9	Cellcharter	random vs weak	0.26 - 0.31	1
16_10	Cellcharter	random vs weak	0.26 - 0.31	1
16_11	Cellcharter	random vs weak	0.26 - 0.31	0.974359
16_12	Cellcharter	random vs weak	0.26 - 0.31	1
16_13	Cellcharter	random vs weak	0.26 - 0.31	1
16_14	Cellcharter	random vs weak	0.26 - 0.31	0.97561
16_15	Cellcharter	random vs weak	0.26 - 0.31	1
16_16	Cellcharter	random vs weak	0.26 - 0.31	1
16_17	Cellcharter	random vs weak	0.26 - 0.31	1
16_18	Cellcharter	random vs weak	0.26 - 0.31	1
16_19	Cellcharter	random vs weak	0.26 - 0.31	1
16_20	Cellcharter	random vs weak	0.26 - 0.31	1
16_21	Cellcharter	random vs weak	0.26 - 0.31	1
16_22	Cellcharter	random vs weak	0.26 - 0.31	1
16_23	Cellcharter	random vs weak	0.26 - 0.31	1
16_24	Cellcharter	random vs weak	0.26 - 0.31	1
16_25	Cellcharter	random vs weak	0.26 - 0.31	1
16_26	Cellcharter	random vs weak	0.26 - 0.31	1
16_27	Cellcharter	random vs weak	0.26 - 0.31	1
16_28	Cellcharter	random vs weak	0.26 - 0.31	1
16_29	Cellcharter	random vs weak	0.26 - 0.31	1
16_30	Cellcharter	random vs weak	0.26 - 0.31	1
16_31	Cellcharter	random vs weak	0.26 - 0.31	0.974359
16_32	Cellcharter	random vs weak	0.26 - 0.31	1
16_33	Cellcharter	random vs weak	0.26 - 0.31	1
16_34	Cellcharter	random vs weak	0.26 - 0.31	0.97561
16_35	Cellcharter	random vs weak	0.26 - 0.31	0.974359
16_36	Cellcharter	random vs weak	0.26 - 0.31	1
16_37	Cellcharter	random vs weak	0.26 - 0.31	1
16_38	Cellcharter	random vs weak	0.26 - 0.31	1
16_39	Cellcharter	random vs weak	0.26 - 0.31	0.974359
16_40	Cellcharter	random vs weak	0.26 - 0.31	1
16_41	Cellcharter	random vs weak	0.26 - 0.31	1
16_42	Cellcharter	random vs weak	0.26 - 0.31	1
16_43	Cellcharter	random vs weak	0.26 - 0.31	1
16_44	Cellcharter	random vs weak	0.26 - 0.31	1
16_45	Cellcharter	random vs weak	0.26 - 0.31	1
16_46	Cellcharter	random vs weak	0.26 - 0.31	1
16_47	Cellcharter	random vs weak	0.26 - 0.31	1
16_48	Cellcharter	random vs weak	0.26 - 0.31	0.974359
16_49	Cellcharter	random vs weak	0.26 - 0.31	0.974359
16_50	Cellcharter	random vs weak	0.26 - 0.31	0.97561
16_51	Cellcharter	random vs weak	0.26 - 0.31	1
16_52	Cellcharter	random vs weak	0.26 - 0.31	1
16_53	Cellcharter	random vs weak	0.26 - 0.31	1
16_54	Cellcharter	random vs weak	0.26 - 0.31	0.97561
16_55	Cellcharter	random vs weak	0.26 - 0.31	1
16_56	Cellcharter	random vs weak	0.26 - 0.31	1
16_57	Cellcharter	random vs weak	0.26 - 0.31	0.974359
16_58	Cellcharter	random vs weak	0.26 - 0.31	0.974359
16_59	Cellcharter	random vs weak	0.26 - 0.31	1
16_60	Cellcharter	random vs weak	0.26 - 0.31	1
16_61	Cellcharter	random vs weak	0.26 - 0.31	1
16_62	Cellcharter	random vs weak	0.26 - 0.31	1
16_63	Cellcharter	random vs weak	0.26 - 0.31	1
16_64	Cellcharter	random vs weak	0.26 - 0.31	1
16_65	Cellcharter	random vs weak	0.26 - 0.31	0.974359
16_66	Cellcharter	random vs weak	0.26 - 0.31	0.97561
16_67	Cellcharter	random vs weak	0.26 - 0.31	1
16_68	Cellcharter	random vs weak	0.26 - 0.31	0.97561
16_69	Cellcharter	random vs weak	0.26 - 0.31	1
16_70	Cellcharter	random vs weak	0.26 - 0.31	0.97561
16_71	Cellcharter	random vs weak	0.26 - 0.31	1
16_72	Cellcharter	random vs weak	0.26 - 0.31	0.97561
16_73	Cellcharter	random vs weak	0.26 - 0.31	1
16_74	Cellcharter	random vs weak	0.26 - 0.31	1
16_75	Cellcharter	random vs weak	0.26 - 0.31	1
16_76	Cellcharter	random vs weak	0.26 - 0.31	0.974359
16_77	Cellcharter	random vs weak	0.26 - 0.31	1
16_78	Cellcharter	random vs weak	0.26 - 0.31	0.974359
16_79	Cellcharter	random vs weak	0.26 - 0.31	0.974359
16_80	Cellcharter	random vs weak	0.26 - 0.31	0.974359
16_81	Cellcharter	random vs weak	0.26 - 0.31	0.974359
16_82	Cellcharter	random vs weak	0.26 - 0.31	1
16_83	Cellcharter	random vs weak	0.26 - 0.31	0.974359
16_84	Cellcharter	random vs weak	0.26 - 0.31	1
16_85	Cellcharter	random vs weak	0.26 - 0.31	0.974359
16_86	Cellcharter	random vs weak	0.26 - 0.31	1
16_87	Cellcharter	random vs weak	0.26 - 0.31	1
16_88	Cellcharter	random vs weak	0.26 - 0.31	0.97561
16_89	Cellcharter	random vs weak	0.26 - 0.31	0.97561
16_90	Cellcharter	random vs weak	0.26 - 0.31	0.97561
16_91	Cellcharter	random vs weak	0.26 - 0.31	1
16_92	Cellcharter	random vs weak	0.26 - 0.31	1
16_93	Cellcharter	random vs weak	0.26 - 0.31	1
16_94	Cellcharter	random vs weak	0.26 - 0.31	0.97561
16_95	Cellcharter	random vs weak	0.26 - 0.31	0.974359
16_96	Cellcharter	random vs weak	0.26 - 0.31	0.97561
16_97	Cellcharter	random vs weak	0.26 - 0.31	0.974359
16_98	Cellcharter	random vs weak	0.26 - 0.31	0.95
16_99	Cellcharter	random vs weak	0.26 - 0.31	0.97561
16_100	Cellcharter	random vs weak	0.26 - 0.31	1
17_1	Cellcharter	random vs strong	0.26 - 0.31	1
17_2	Cellcharter	random vs strong	0.26 - 0.31	1
17_3	Cellcharter	random vs strong	0.26 - 0.31	1
17_4	Cellcharter	random vs strong	0.26 - 0.31	1
17_5	Cellcharter	random vs strong	0.26 - 0.31	1
17_6	Cellcharter	random vs strong	0.26 - 0.31	1
17_7	Cellcharter	random vs strong	0.26 - 0.31	1
17_8	Cellcharter	random vs strong	0.26 - 0.31	1
17_9	Cellcharter	random vs strong	0.26 - 0.31	1
17_10	Cellcharter	random vs strong	0.26 - 0.31	1
17_11	Cellcharter	random vs strong	0.26 - 0.31	1
17_12	Cellcharter	random vs strong	0.26 - 0.31	1
17_13	Cellcharter	random vs strong	0.26 - 0.31	1
17_14	Cellcharter	random vs strong	0.26 - 0.31	1
17_15	Cellcharter	random vs strong	0.26 - 0.31	1
17_16	Cellcharter	random vs strong	0.26 - 0.31	1
17_17	Cellcharter	random vs strong	0.26 - 0.31	1
17_18	Cellcharter	random vs strong	0.26 - 0.31	1
17_19	Cellcharter	random vs strong	0.26 - 0.31	1
17_20	Cellcharter	random vs strong	0.26 - 0.31	1
17_21	Cellcharter	random vs strong	0.26 - 0.31	1
17_22	Cellcharter	random vs strong	0.26 - 0.31	1
17_23	Cellcharter	random vs strong	0.26 - 0.31	1
17_24	Cellcharter	random vs strong	0.26 - 0.31	1
17_25	Cellcharter	random vs strong	0.26 - 0.31	1
17_26	Cellcharter	random vs strong	0.26 - 0.31	1
17_27	Cellcharter	random vs strong	0.26 - 0.31	1
17_28	Cellcharter	random vs strong	0.26 - 0.31	1
17_29	Cellcharter	random vs strong	0.26 - 0.31	1
17_30	Cellcharter	random vs strong	0.26 - 0.31	1
17_31	Cellcharter	random vs strong	0.26 - 0.31	1
17_32	Cellcharter	random vs strong	0.26 - 0.31	1
17_33	Cellcharter	random vs strong	0.26 - 0.31	1
17_34	Cellcharter	random vs strong	0.26 - 0.31	1
17_35	Cellcharter	random vs strong	0.26 - 0.31	1
17_36	Cellcharter	random vs strong	0.26 - 0.31	1
17_37	Cellcharter	random vs strong	0.26 - 0.31	1
17_38	Cellcharter	random vs strong	0.26 - 0.31	1
17_39	Cellcharter	random vs strong	0.26 - 0.31	1
17_40	Cellcharter	random vs strong	0.26 - 0.31	1
17_41	Cellcharter	random vs strong	0.26 - 0.31	1
17_42	Cellcharter	random vs strong	0.26 - 0.31	1
17_43	Cellcharter	random vs strong	0.26 - 0.31	1
17_44	Cellcharter	random vs strong	0.26 - 0.31	1
17_45	Cellcharter	random vs strong	0.26 - 0.31	1
17_46	Cellcharter	random vs strong	0.26 - 0.31	1
17_47	Cellcharter	random vs strong	0.26 - 0.31	1
17_48	Cellcharter	random vs strong	0.26 - 0.31	1
17_49	Cellcharter	random vs strong	0.26 - 0.31	1
17_50	Cellcharter	random vs strong	0.26 - 0.31	1
17_51	Cellcharter	random vs strong	0.26 - 0.31	1
17_52	Cellcharter	random vs strong	0.26 - 0.31	1
17_53	Cellcharter	random vs strong	0.26 - 0.31	1
17_54	Cellcharter	random vs strong	0.26 - 0.31	1
17_55	Cellcharter	random vs strong	0.26 - 0.31	1
17_56	Cellcharter	random vs strong	0.26 - 0.31	1
17_57	Cellcharter	random vs strong	0.26 - 0.31	1
17_58	Cellcharter	random vs strong	0.26 - 0.31	1
17_59	Cellcharter	random vs strong	0.26 - 0.31	1
17_60	Cellcharter	random vs strong	0.26 - 0.31	1
17_61	Cellcharter	random vs strong	0.26 - 0.31	1
17_62	Cellcharter	random vs strong	0.26 - 0.31	1
17_63	Cellcharter	random vs strong	0.26 - 0.31	1
17_64	Cellcharter	random vs strong	0.26 - 0.31	1
17_65	Cellcharter	random vs strong	0.26 - 0.31	1
17_66	Cellcharter	random vs strong	0.26 - 0.31	1
17_67	Cellcharter	random vs strong	0.26 - 0.31	1
17_68	Cellcharter	random vs strong	0.26 - 0.31	1
17_69	Cellcharter	random vs strong	0.26 - 0.31	1
17_70	Cellcharter	random vs strong	0.26 - 0.31	1
17_71	Cellcharter	random vs strong	0.26 - 0.31	1
17_72	Cellcharter	random vs strong	0.26 - 0.31	1
17_73	Cellcharter	random vs strong	0.26 - 0.31	1
17_74	Cellcharter	random vs strong	0.26 - 0.31	1
17_75	Cellcharter	random vs strong	0.26 - 0.31	1
17_76	Cellcharter	random vs strong	0.26 - 0.31	1
17_77	Cellcharter	random vs strong	0.26 - 0.31	1
17_78	Cellcharter	random vs strong	0.26 - 0.31	1
17_79	Cellcharter	random vs strong	0.26 - 0.31	1
17_80	Cellcharter	random vs strong	0.26 - 0.31	1
17_81	Cellcharter	random vs strong	0.26 - 0.31	1
17_82	Cellcharter	random vs strong	0.26 - 0.31	1
17_83	Cellcharter	random vs strong	0.26 - 0.31	1
17_84	Cellcharter	random vs strong	0.26 - 0.31	1
17_85	Cellcharter	random vs strong	0.26 - 0.31	1
17_86	Cellcharter	random vs strong	0.26 - 0.31	1
17_87	Cellcharter	random vs strong	0.26 - 0.31	1
17_88	Cellcharter	random vs strong	0.26 - 0.31	1
17_89	Cellcharter	random vs strong	0.26 - 0.31	1
17_90	Cellcharter	random vs strong	0.26 - 0.31	1
17_91	Cellcharter	random vs strong	0.26 - 0.31	1
17_92	Cellcharter	random vs strong	0.26 - 0.31	1
17_93	Cellcharter	random vs strong	0.26 - 0.31	1
17_94	Cellcharter	random vs strong	0.26 - 0.31	1
17_95	Cellcharter	random vs strong	0.26 - 0.31	1
17_96	Cellcharter	random vs strong	0.26 - 0.31	1
17_97	Cellcharter	random vs strong	0.26 - 0.31	1
17_98	Cellcharter	random vs strong	0.26 - 0.31	1
17_99	Cellcharter	random vs strong	0.26 - 0.31	1
17_100	Cellcharter	random vs strong	0.26 - 0.31	1
18_1	Cellcharter	weak vs strong	0.26 - 0.31	1
18_2	Cellcharter	weak vs strong	0.26 - 0.31	1
18_3	Cellcharter	weak vs strong	0.26 - 0.31	1
18_4	Cellcharter	weak vs strong	0.26 - 0.31	0.974359
18_5	Cellcharter	weak vs strong	0.26 - 0.31	1
18_6	Cellcharter	weak vs strong	0.26 - 0.31	1
18_7	Cellcharter	weak vs strong	0.26 - 0.31	0.95
18_8	Cellcharter	weak vs strong	0.26 - 0.31	1
18_9	Cellcharter	weak vs strong	0.26 - 0.31	0.97561
18_10	Cellcharter	weak vs strong	0.26 - 0.31	1
18_11	Cellcharter	weak vs strong	0.26 - 0.31	1
18_12	Cellcharter	weak vs strong	0.26 - 0.31	1
18_13	Cellcharter	weak vs strong	0.26 - 0.31	1
18_14	Cellcharter	weak vs strong	0.26 - 0.31	1
18_15	Cellcharter	weak vs strong	0.26 - 0.31	0.923077
18_16	Cellcharter	weak vs strong	0.26 - 0.31	0.974359
18_17	Cellcharter	weak vs strong	0.26 - 0.31	0.974359
18_18	Cellcharter	weak vs strong	0.26 - 0.31	1
18_19	Cellcharter	weak vs strong	0.26 - 0.31	1
18_20	Cellcharter	weak vs strong	0.26 - 0.31	0.974359
18_21	Cellcharter	weak vs strong	0.26 - 0.31	0.97561
18_22	Cellcharter	weak vs strong	0.26 - 0.31	1
18_23	Cellcharter	weak vs strong	0.26 - 0.31	1
18_24	Cellcharter	weak vs strong	0.26 - 0.31	1
18_25	Cellcharter	weak vs strong	0.26 - 0.31	0.974359
18_26	Cellcharter	weak vs strong	0.26 - 0.31	1
18_27	Cellcharter	weak vs strong	0.26 - 0.31	0.97561
18_28	Cellcharter	weak vs strong	0.26 - 0.31	0.95
18_29	Cellcharter	weak vs strong	0.26 - 0.31	1
18_30	Cellcharter	weak vs strong	0.26 - 0.31	1
18_31	Cellcharter	weak vs strong	0.26 - 0.31	1
18_32	Cellcharter	weak vs strong	0.26 - 0.31	0.974359
18_33	Cellcharter	weak vs strong	0.26 - 0.31	0.974359
18_34	Cellcharter	weak vs strong	0.26 - 0.31	1
18_35	Cellcharter	weak vs strong	0.26 - 0.31	1
18_36	Cellcharter	weak vs strong	0.26 - 0.31	1
18_37	Cellcharter	weak vs strong	0.26 - 0.31	1
18_38	Cellcharter	weak vs strong	0.26 - 0.31	0.947368
18_39	Cellcharter	weak vs strong	0.26 - 0.31	0.974359
18_40	Cellcharter	weak vs strong	0.26 - 0.31	0.97561
18_41	Cellcharter	weak vs strong	0.26 - 0.31	0.95
18_42	Cellcharter	weak vs strong	0.26 - 0.31	1
18_43	Cellcharter	weak vs strong	0.26 - 0.31	0.974359
18_44	Cellcharter	weak vs strong	0.26 - 0.31	1
18_45	Cellcharter	weak vs strong	0.26 - 0.31	0.947368
18_46	Cellcharter	weak vs strong	0.26 - 0.31	0.974359
18_47	Cellcharter	weak vs strong	0.26 - 0.31	0.95
18_48	Cellcharter	weak vs strong	0.26 - 0.31	1
18_49	Cellcharter	weak vs strong	0.26 - 0.31	1
18_50	Cellcharter	weak vs strong	0.26 - 0.31	0.974359
18_51	Cellcharter	weak vs strong	0.26 - 0.31	1
18_52	Cellcharter	weak vs strong	0.26 - 0.31	1
18_53	Cellcharter	weak vs strong	0.26 - 0.31	0.97561
18_54	Cellcharter	weak vs strong	0.26 - 0.31	0.974359
18_55	Cellcharter	weak vs strong	0.26 - 0.31	0.97561
18_56	Cellcharter	weak vs strong	0.26 - 0.31	1
18_57	Cellcharter	weak vs strong	0.26 - 0.31	1
18_58	Cellcharter	weak vs strong	0.26 - 0.31	0.974359
18_59	Cellcharter	weak vs strong	0.26 - 0.31	1
18_60	Cellcharter	weak vs strong	0.26 - 0.31	1
18_61	Cellcharter	weak vs strong	0.26 - 0.31	1
18_62	Cellcharter	weak vs strong	0.26 - 0.31	0.974359
18_63	Cellcharter	weak vs strong	0.26 - 0.31	0.97561
18_64	Cellcharter	weak vs strong	0.26 - 0.31	1
18_65	Cellcharter	weak vs strong	0.26 - 0.31	0.974359
18_66	Cellcharter	weak vs strong	0.26 - 0.31	1
18_67	Cellcharter	weak vs strong	0.26 - 0.31	1
18_68	Cellcharter	weak vs strong	0.26 - 0.31	0.923077
18_69	Cellcharter	weak vs strong	0.26 - 0.31	1
18_70	Cellcharter	weak vs strong	0.26 - 0.31	0.974359
18_71	Cellcharter	weak vs strong	0.26 - 0.31	0.97561
18_72	Cellcharter	weak vs strong	0.26 - 0.31	1
18_73	Cellcharter	weak vs strong	0.26 - 0.31	0.947368
18_74	Cellcharter	weak vs strong	0.26 - 0.31	0.97561
18_75	Cellcharter	weak vs strong	0.26 - 0.31	0.974359
18_76	Cellcharter	weak vs strong	0.26 - 0.31	1
18_77	Cellcharter	weak vs strong	0.26 - 0.31	0.97561
18_78	Cellcharter	weak vs strong	0.26 - 0.31	1
18_79	Cellcharter	weak vs strong	0.26 - 0.31	0.974359
18_80	Cellcharter	weak vs strong	0.26 - 0.31	0.97561
18_81	Cellcharter	weak vs strong	0.26 - 0.31	0.974359
18_82	Cellcharter	weak vs strong	0.26 - 0.31	1
18_83	Cellcharter	weak vs strong	0.26 - 0.31	0.974359
18_84	Cellcharter	weak vs strong	0.26 - 0.31	0.947368
18_85	Cellcharter	weak vs strong	0.26 - 0.31	0.974359
18_86	Cellcharter	weak vs strong	0.26 - 0.31	1
18_87	Cellcharter	weak vs strong	0.26 - 0.31	0.947368
18_88	Cellcharter	weak vs strong	0.26 - 0.31	1
18_89	Cellcharter	weak vs strong	0.26 - 0.31	0.97561
18_90	Cellcharter	weak vs strong	0.26 - 0.31	0.97561
18_91	Cellcharter	weak vs strong	0.26 - 0.31	0.974359
18_92	Cellcharter	weak vs strong	0.26 - 0.31	0.95
18_93	Cellcharter	weak vs strong	0.26 - 0.31	1
18_94	Cellcharter	weak vs strong	0.26 - 0.31	0.974359
18_95	Cellcharter	weak vs strong	0.26 - 0.31	0.97561
18_96	Cellcharter	weak vs strong	0.26 - 0.31	1
18_97	Cellcharter	weak vs strong	0.26 - 0.31	1
18_98	Cellcharter	weak vs strong	0.26 - 0.31	0.974359
18_99	Cellcharter	weak vs strong	0.26 - 0.31	1
18_100	Cellcharter	weak vs strong	0.26 - 0.31	0.974359
19_1	Cellcharter	random vs weak	0.28 - 0.36	0.974359
19_2	Cellcharter	random vs weak	0.28 - 0.36	1
19_3	Cellcharter	random vs weak	0.28 - 0.36	0.947368
19_4	Cellcharter	random vs weak	0.28 - 0.36	1
19_5	Cellcharter	random vs weak	0.28 - 0.36	1
19_6	Cellcharter	random vs weak	0.28 - 0.36	0.952381
19_7	Cellcharter	random vs weak	0.28 - 0.36	1
19_8	Cellcharter	random vs weak	0.28 - 0.36	0.947368
19_9	Cellcharter	random vs weak	0.28 - 0.36	1
19_10	Cellcharter	random vs weak	0.28 - 0.36	1
19_11	Cellcharter	random vs weak	0.28 - 0.36	0.974359
19_12	Cellcharter	random vs weak	0.28 - 0.36	0.97561
19_13	Cellcharter	random vs weak	0.28 - 0.36	1
19_14	Cellcharter	random vs weak	0.28 - 0.36	1
19_15	Cellcharter	random vs weak	0.28 - 0.36	0.974359
19_16	Cellcharter	random vs weak	0.28 - 0.36	0.974359
19_17	Cellcharter	random vs weak	0.28 - 0.36	0.974359
19_18	Cellcharter	random vs weak	0.28 - 0.36	0.97561
19_19	Cellcharter	random vs weak	0.28 - 0.36	1
19_20	Cellcharter	random vs weak	0.28 - 0.36	0.97561
19_21	Cellcharter	random vs weak	0.28 - 0.36	1
19_22	Cellcharter	random vs weak	0.28 - 0.36	0.926829
19_23	Cellcharter	random vs weak	0.28 - 0.36	0.974359
19_24	Cellcharter	random vs weak	0.28 - 0.36	0.974359
19_25	Cellcharter	random vs weak	0.28 - 0.36	0.974359
19_26	Cellcharter	random vs weak	0.28 - 0.36	1
19_27	Cellcharter	random vs weak	0.28 - 0.36	0.974359
19_28	Cellcharter	random vs weak	0.28 - 0.36	1
19_29	Cellcharter	random vs weak	0.28 - 0.36	0.947368
19_30	Cellcharter	random vs weak	0.28 - 0.36	0.97561
19_31	Cellcharter	random vs weak	0.28 - 0.36	1
19_32	Cellcharter	random vs weak	0.28 - 0.36	0.974359
19_33	Cellcharter	random vs weak	0.28 - 0.36	0.97561
19_34	Cellcharter	random vs weak	0.28 - 0.36	0.947368
19_35	Cellcharter	random vs weak	0.28 - 0.36	0.952381
19_36	Cellcharter	random vs weak	0.28 - 0.36	1
19_37	Cellcharter	random vs weak	0.28 - 0.36	0.974359
19_38	Cellcharter	random vs weak	0.28 - 0.36	0.95
19_39	Cellcharter	random vs weak	0.28 - 0.36	1
19_40	Cellcharter	random vs weak	0.28 - 0.36	1
19_41	Cellcharter	random vs weak	0.28 - 0.36	0.97561
19_42	Cellcharter	random vs weak	0.28 - 0.36	1
19_43	Cellcharter	random vs weak	0.28 - 0.36	1
19_44	Cellcharter	random vs weak	0.28 - 0.36	0.97561
19_45	Cellcharter	random vs weak	0.28 - 0.36	0.952381
19_46	Cellcharter	random vs weak	0.28 - 0.36	0.97561
19_47	Cellcharter	random vs weak	0.28 - 0.36	1
19_48	Cellcharter	random vs weak	0.28 - 0.36	0.974359
19_49	Cellcharter	random vs weak	0.28 - 0.36	1
19_50	Cellcharter	random vs weak	0.28 - 0.36	0.97561
19_51	Cellcharter	random vs weak	0.28 - 0.36	1
19_52	Cellcharter	random vs weak	0.28 - 0.36	1
19_53	Cellcharter	random vs weak	0.28 - 0.36	1
19_54	Cellcharter	random vs weak	0.28 - 0.36	0.974359
19_55	Cellcharter	random vs weak	0.28 - 0.36	1
19_56	Cellcharter	random vs weak	0.28 - 0.36	0.97561
19_57	Cellcharter	random vs weak	0.28 - 0.36	1
19_58	Cellcharter	random vs weak	0.28 - 0.36	1
19_59	Cellcharter	random vs weak	0.28 - 0.36	1
19_60	Cellcharter	random vs weak	0.28 - 0.36	0.952381
19_61	Cellcharter	random vs weak	0.28 - 0.36	0.974359
19_62	Cellcharter	random vs weak	0.28 - 0.36	1
19_63	Cellcharter	random vs weak	0.28 - 0.36	0.974359
19_64	Cellcharter	random vs weak	0.28 - 0.36	1
19_65	Cellcharter	random vs weak	0.28 - 0.36	0.97561
19_66	Cellcharter	random vs weak	0.28 - 0.36	0.947368
19_67	Cellcharter	random vs weak	0.28 - 0.36	0.95
19_68	Cellcharter	random vs weak	0.28 - 0.36	0.97561
19_69	Cellcharter	random vs weak	0.28 - 0.36	0.974359
19_70	Cellcharter	random vs weak	0.28 - 0.36	1
19_71	Cellcharter	random vs weak	0.28 - 0.36	0.974359
19_72	Cellcharter	random vs weak	0.28 - 0.36	1
19_73	Cellcharter	random vs weak	0.28 - 0.36	1
19_74	Cellcharter	random vs weak	0.28 - 0.36	1
19_75	Cellcharter	random vs weak	0.28 - 0.36	0.97561
19_76	Cellcharter	random vs weak	0.28 - 0.36	1
19_77	Cellcharter	random vs weak	0.28 - 0.36	0.952381
19_78	Cellcharter	random vs weak	0.28 - 0.36	0.974359
19_79	Cellcharter	random vs weak	0.28 - 0.36	1
19_80	Cellcharter	random vs weak	0.28 - 0.36	1
19_81	Cellcharter	random vs weak	0.28 - 0.36	1
19_82	Cellcharter	random vs weak	0.28 - 0.36	0.97561
19_83	Cellcharter	random vs weak	0.28 - 0.36	0.974359
19_84	Cellcharter	random vs weak	0.28 - 0.36	0.97561
19_85	Cellcharter	random vs weak	0.28 - 0.36	1
19_86	Cellcharter	random vs weak	0.28 - 0.36	0.97561
19_87	Cellcharter	random vs weak	0.28 - 0.36	0.952381
19_88	Cellcharter	random vs weak	0.28 - 0.36	0.97561
19_89	Cellcharter	random vs weak	0.28 - 0.36	1
19_90	Cellcharter	random vs weak	0.28 - 0.36	1
19_91	Cellcharter	random vs weak	0.28 - 0.36	1
19_92	Cellcharter	random vs weak	0.28 - 0.36	0.974359
19_93	Cellcharter	random vs weak	0.28 - 0.36	0.97561
19_94	Cellcharter	random vs weak	0.28 - 0.36	0.97561
19_95	Cellcharter	random vs weak	0.28 - 0.36	1
19_96	Cellcharter	random vs weak	0.28 - 0.36	0.974359
19_97	Cellcharter	random vs weak	0.28 - 0.36	1
19_98	Cellcharter	random vs weak	0.28 - 0.36	0.974359
19_99	Cellcharter	random vs weak	0.28 - 0.36	0.95
19_100	Cellcharter	random vs weak	0.28 - 0.36	1
20_1	Cellcharter	random vs strong	0.28 - 0.36	1
20_2	Cellcharter	random vs strong	0.28 - 0.36	1
20_3	Cellcharter	random vs strong	0.28 - 0.36	1
20_4	Cellcharter	random vs strong	0.28 - 0.36	1
20_5	Cellcharter	random vs strong	0.28 - 0.36	1
20_6	Cellcharter	random vs strong	0.28 - 0.36	1
20_7	Cellcharter	random vs strong	0.28 - 0.36	1
20_8	Cellcharter	random vs strong	0.28 - 0.36	1
20_9	Cellcharter	random vs strong	0.28 - 0.36	1
20_10	Cellcharter	random vs strong	0.28 - 0.36	1
20_11	Cellcharter	random vs strong	0.28 - 0.36	1
20_12	Cellcharter	random vs strong	0.28 - 0.36	1
20_13	Cellcharter	random vs strong	0.28 - 0.36	1
20_14	Cellcharter	random vs strong	0.28 - 0.36	1
20_15	Cellcharter	random vs strong	0.28 - 0.36	1
20_16	Cellcharter	random vs strong	0.28 - 0.36	1
20_17	Cellcharter	random vs strong	0.28 - 0.36	1
20_18	Cellcharter	random vs strong	0.28 - 0.36	1
20_19	Cellcharter	random vs strong	0.28 - 0.36	1
20_20	Cellcharter	random vs strong	0.28 - 0.36	1
20_21	Cellcharter	random vs strong	0.28 - 0.36	1
20_22	Cellcharter	random vs strong	0.28 - 0.36	1
20_23	Cellcharter	random vs strong	0.28 - 0.36	1
20_24	Cellcharter	random vs strong	0.28 - 0.36	1
20_25	Cellcharter	random vs strong	0.28 - 0.36	1
20_26	Cellcharter	random vs strong	0.28 - 0.36	1
20_27	Cellcharter	random vs strong	0.28 - 0.36	1
20_28	Cellcharter	random vs strong	0.28 - 0.36	1
20_29	Cellcharter	random vs strong	0.28 - 0.36	1
20_30	Cellcharter	random vs strong	0.28 - 0.36	1
20_31	Cellcharter	random vs strong	0.28 - 0.36	1
20_32	Cellcharter	random vs strong	0.28 - 0.36	1
20_33	Cellcharter	random vs strong	0.28 - 0.36	1
20_34	Cellcharter	random vs strong	0.28 - 0.36	1
20_35	Cellcharter	random vs strong	0.28 - 0.36	1
20_36	Cellcharter	random vs strong	0.28 - 0.36	1
20_37	Cellcharter	random vs strong	0.28 - 0.36	1
20_38	Cellcharter	random vs strong	0.28 - 0.36	1
20_39	Cellcharter	random vs strong	0.28 - 0.36	1
20_40	Cellcharter	random vs strong	0.28 - 0.36	1
20_41	Cellcharter	random vs strong	0.28 - 0.36	1
20_42	Cellcharter	random vs strong	0.28 - 0.36	1
20_43	Cellcharter	random vs strong	0.28 - 0.36	1
20_44	Cellcharter	random vs strong	0.28 - 0.36	1
20_45	Cellcharter	random vs strong	0.28 - 0.36	1
20_46	Cellcharter	random vs strong	0.28 - 0.36	1
20_47	Cellcharter	random vs strong	0.28 - 0.36	1
20_48	Cellcharter	random vs strong	0.28 - 0.36	1
20_49	Cellcharter	random vs strong	0.28 - 0.36	1
20_50	Cellcharter	random vs strong	0.28 - 0.36	1
20_51	Cellcharter	random vs strong	0.28 - 0.36	1
20_52	Cellcharter	random vs strong	0.28 - 0.36	1
20_53	Cellcharter	random vs strong	0.28 - 0.36	1
20_54	Cellcharter	random vs strong	0.28 - 0.36	1
20_55	Cellcharter	random vs strong	0.28 - 0.36	1
20_56	Cellcharter	random vs strong	0.28 - 0.36	1
20_57	Cellcharter	random vs strong	0.28 - 0.36	1
20_58	Cellcharter	random vs strong	0.28 - 0.36	1
20_59	Cellcharter	random vs strong	0.28 - 0.36	1
20_60	Cellcharter	random vs strong	0.28 - 0.36	1
20_61	Cellcharter	random vs strong	0.28 - 0.36	1
20_62	Cellcharter	random vs strong	0.28 - 0.36	1
20_63	Cellcharter	random vs strong	0.28 - 0.36	1
20_64	Cellcharter	random vs strong	0.28 - 0.36	1
20_65	Cellcharter	random vs strong	0.28 - 0.36	1
20_66	Cellcharter	random vs strong	0.28 - 0.36	1
20_67	Cellcharter	random vs strong	0.28 - 0.36	1
20_68	Cellcharter	random vs strong	0.28 - 0.36	1
20_69	Cellcharter	random vs strong	0.28 - 0.36	1
20_70	Cellcharter	random vs strong	0.28 - 0.36	1
20_71	Cellcharter	random vs strong	0.28 - 0.36	1
20_72	Cellcharter	random vs strong	0.28 - 0.36	1
20_73	Cellcharter	random vs strong	0.28 - 0.36	1
20_74	Cellcharter	random vs strong	0.28 - 0.36	1
20_75	Cellcharter	random vs strong	0.28 - 0.36	1
20_76	Cellcharter	random vs strong	0.28 - 0.36	1
20_77	Cellcharter	random vs strong	0.28 - 0.36	1
20_78	Cellcharter	random vs strong	0.28 - 0.36	1
20_79	Cellcharter	random vs strong	0.28 - 0.36	1
20_80	Cellcharter	random vs strong	0.28 - 0.36	1
20_81	Cellcharter	random vs strong	0.28 - 0.36	1
20_82	Cellcharter	random vs strong	0.28 - 0.36	1
20_83	Cellcharter	random vs strong	0.28 - 0.36	1
20_84	Cellcharter	random vs strong	0.28 - 0.36	1
20_85	Cellcharter	random vs strong	0.28 - 0.36	1
20_86	Cellcharter	random vs strong	0.28 - 0.36	1
20_87	Cellcharter	random vs strong	0.28 - 0.36	1
20_88	Cellcharter	random vs strong	0.28 - 0.36	1
20_89	Cellcharter	random vs strong	0.28 - 0.36	1
20_90	Cellcharter	random vs strong	0.28 - 0.36	1
20_91	Cellcharter	random vs strong	0.28 - 0.36	1
20_92	Cellcharter	random vs strong	0.28 - 0.36	1
20_93	Cellcharter	random vs strong	0.28 - 0.36	1
20_94	Cellcharter	random vs strong	0.28 - 0.36	1
20_95	Cellcharter	random vs strong	0.28 - 0.36	1
20_96	Cellcharter	random vs strong	0.28 - 0.36	1
20_97	Cellcharter	random vs strong	0.28 - 0.36	1
20_98	Cellcharter	random vs strong	0.28 - 0.36	1
20_99	Cellcharter	random vs strong	0.28 - 0.36	1
[truncated: 24,401 more rows]

## Sheet: Fig 2c
First Panel	tool	sampleID	legend	interaction_value		Second Panel	tool	sampleID	legend	interaction_value		Third Panel	tool	sampleID	legend	interaction_value		Fourth Panel	tool	sampleID	legend	interaction_value		Fifth Panel	tool	sampleID	legend	interaction_value
	histoCAT	self00_0.45_ab0_0.25_1	weak	1			IMCRtools_classic	self00_0.45_ab0_0.25_1	weak	1			Misty	self00_0.45_ab0_0.25_1	weak	19.8202			SEA	self00_0.45_ab0_0.25_1	weak	9.13661			COZI	self00_0.45_ab0_0.25_1	weak	7.41166
	histoCAT	self00_0.45_ab0_0.25_10	weak	1			IMCRtools_classic	self00_0.45_ab0_0.25_10	weak	1			Misty	self00_0.45_ab0_0.25_10	weak	18.9084			SEA	self00_0.45_ab0_0.25_10	weak	7.06111			COZI	self00_0.45_ab0_0.25_10	weak	8.84845
	histoCAT	self00_0.45_ab0_0.25_100	weak	1			IMCRtools_classic	self00_0.45_ab0_0.25_100	weak	1			Misty	self00_0.45_ab0_0.25_100	weak	15.1417			SEA	self00_0.45_ab0_0.25_100	weak	6.38026			COZI	self00_0.45_ab0_0.25_100	weak	7.00796
	histoCAT	self00_0.45_ab0_0.25_11	weak	1			IMCRtools_classic	self00_0.45_ab0_0.25_11	weak	1			Misty	self00_0.45_ab0_0.25_11	weak	19.6369			SEA	self00_0.45_ab0_0.25_11	weak	7.90964			COZI	self00_0.45_ab0_0.25_11	weak	7.33654
	histoCAT	self00_0.45_ab0_0.25_12	weak	1			IMCRtools_classic	self00_0.45_ab0_0.25_12	weak	1			Misty	self00_0.45_ab0_0.25_12	weak	19.3823			SEA	self00_0.45_ab0_0.25_12	weak	6.86953			COZI	self00_0.45_ab0_0.25_12	weak	8.72448
	histoCAT	self00_0.45_ab0_0.25_13	weak	1			IMCRtools_classic	self00_0.45_ab0_0.25_13	weak	1			Misty	self00_0.45_ab0_0.25_13	weak	16.6504			SEA	self00_0.45_ab0_0.25_13	weak	6.94465			COZI	self00_0.45_ab0_0.25_13	weak	5.64323
	histoCAT	self00_0.45_ab0_0.25_14	weak	1			IMCRtools_classic	self00_0.45_ab0_0.25_14	weak	1			Misty	self00_0.45_ab0_0.25_14	weak	17.1329			SEA	self00_0.45_ab0_0.25_14	weak	6.47044			COZI	self00_0.45_ab0_0.25_14	weak	6.59195
	histoCAT	self00_0.45_ab0_0.25_15	weak	1			IMCRtools_classic	self00_0.45_ab0_0.25_15	weak	1			Misty	self00_0.45_ab0_0.25_15	weak	17.7593			SEA	self00_0.45_ab0_0.25_15	weak	6.64553			COZI	self00_0.45_ab0_0.25_15	weak	5.17499
	histoCAT	self00_0.45_ab0_0.25_16	weak	1			IMCRtools_classic	self00_0.45_ab0_0.25_16	weak	1			Misty	self00_0.45_ab0_0.25_16	weak	19.45			SEA	self00_0.45_ab0_0.25_16	weak	6.09079			COZI	self00_0.45_ab0_0.25_16	weak	5.94045
	histoCAT	self00_0.45_ab0_0.25_17	weak	1			IMCRtools_classic	self00_0.45_ab0_0.25_17	weak	1			Misty	self00_0.45_ab0_0.25_17	weak	19.6419			SEA	self00_0.45_ab0_0.25_17	weak	7.3875			COZI	self00_0.45_ab0_0.25_17	weak	7.75456
	histoCAT	self00_0.45_ab0_0.25_18	weak	1			IMCRtools_classic	self00_0.45_ab0_0.25_18	weak	1			Misty	self00_0.45_ab0_0.25_18	weak	21.1001			SEA	self00_0.45_ab0_0.25_18	weak	7.85219			COZI	self00_0.45_ab0_0.25_18	weak	8.24655
	histoCAT	self00_0.45_ab0_0.25_19	weak	1			IMCRtools_classic	self00_0.45_ab0_0.25_19	weak	1			Misty	self00_0.45_ab0_0.25_19	weak	20.2036			SEA	self00_0.45_ab0_0.25_19	weak	8.7818			COZI	self00_0.45_ab0_0.25_19	weak	7.53896
	histoCAT	self00_0.45_ab0_0.25_2	weak	1			IMCRtools_classic	self00_0.45_ab0_0.25_2	weak	1			Misty	self00_0.45_ab0_0.25_2	weak	19.2279			SEA	self00_0.45_ab0_0.25_2	weak	8.85141			COZI	self00_0.45_ab0_0.25_2	weak	7.59611
	histoCAT	self00_0.45_ab0_0.25_20	weak	1			IMCRtools_classic	self00_0.45_ab0_0.25_20	weak	1			Misty	self00_0.45_ab0_0.25_20	weak	17.5445			SEA	self00_0.45_ab0_0.25_20	weak	7.47727			COZI	self00_0.45_ab0_0.25_20	weak	7.06212
	histoCAT	self00_0.45_ab0_0.25_21	weak	1			IMCRtools_classic	self00_0.45_ab0_0.25_21	weak	1			Misty	self00_0.45_ab0_0.25_21	weak	17.1058			SEA	self00_0.45_ab0_0.25_21	weak	6.75144			COZI	self00_0.45_ab0_0.25_21	weak	6.50594
	histoCAT	self00_0.45_ab0_0.25_22	weak	0			IMCRtools_classic	self00_0.45_ab0_0.25_22	weak	0			Misty	self00_0.45_ab0_0.25_22	weak	14.8498			SEA	self00_0.45_ab0_0.25_22	weak	4.00087			COZI	self00_0.45_ab0_0.25_22	weak	3.17866
	histoCAT	self00_0.45_ab0_0.25_23	weak	1			IMCRtools_classic	self00_0.45_ab0_0.25_23	weak	1			Misty	self00_0.45_ab0_0.25_23	weak	15.104			SEA	self00_0.45_ab0_0.25_23	weak	4.83706			COZI	self00_0.45_ab0_0.25_23	weak	4.46197
	histoCAT	self00_0.45_ab0_0.25_24	weak	1			IMCRtools_classic	self00_0.45_ab0_0.25_24	weak	1			Misty	self00_0.45_ab0_0.25_24	weak	24.8331			SEA	self00_0.45_ab0_0.25_24	weak	9.2061			COZI	self00_0.45_ab0_0.25_24	weak	11.5286
	histoCAT	self00_0.45_ab0_0.25_25	weak	1			IMCRtools_classic	self00_0.45_ab0_0.25_25	weak	1			Misty	self00_0.45_ab0_0.25_25	weak	18.382			SEA	self00_0.45_ab0_0.25_25	weak	7.19177			COZI	self00_0.45_ab0_0.25_25	weak	7.09466
	histoCAT	self00_0.45_ab0_0.25_26	weak	1			IMCRtools_classic	self00_0.45_ab0_0.25_26	weak	1			Misty	self00_0.45_ab0_0.25_26	weak	15.2899			SEA	self00_0.45_ab0_0.25_26	weak	3.99566			COZI	self00_0.45_ab0_0.25_26	weak	5.04342
	histoCAT	self00_0.45_ab0_0.25_27	weak	1			IMCRtools_classic	self00_0.45_ab0_0.25_27	weak	1			Misty	self00_0.45_ab0_0.25_27	weak	20.9618			SEA	self00_0.45_ab0_0.25_27	weak	9.76934			COZI	self00_0.45_ab0_0.25_27	weak	11.3301
	histoCAT	self00_0.45_ab0_0.25_28	weak	1			IMCRtools_classic	self00_0.45_ab0_0.25_28	weak	1			Misty	self00_0.45_ab0_0.25_28	weak	23.1283			SEA	self00_0.45_ab0_0.25_28	weak	9.01869			COZI	self00_0.45_ab0_0.25_28	weak	8.39748
	histoCAT	self00_0.45_ab0_0.25_29	weak	1			IMCRtools_classic	self00_0.45_ab0_0.25_29	weak	1			Misty	self00_0.45_ab0_0.25_29	weak	19.012			SEA	self00_0.45_ab0_0.25_29	weak	7.31868			COZI	self00_0.45_ab0_0.25_29	weak	7.24634
	histoCAT	self00_0.45_ab0_0.25_3	weak	1			IMCRtools_classic	self00_0.45_ab0_0.25_3	weak	1			Misty	self00_0.45_ab0_0.25_3	weak	16.7015			SEA	self00_0.45_ab0_0.25_3	weak	6.14612			COZI	self00_0.45_ab0_0.25_3	weak	5.53991
	histoCAT	self00_0.45_ab0_0.25_30	weak	1			IMCRtools_classic	self00_0.45_ab0_0.25_30	weak	1			Misty	self00_0.45_ab0_0.25_30	weak	17.9839			SEA	self00_0.45_ab0_0.25_30	weak	4.89412			COZI	self00_0.45_ab0_0.25_30	weak	6.63051
	histoCAT	self00_0.45_ab0_0.25_31	weak	1			IMCRtools_classic	self00_0.45_ab0_0.25_31	weak	1			Misty	self00_0.45_ab0_0.25_31	weak	21.347			SEA	self00_0.45_ab0_0.25_31	weak	9.02926			COZI	self00_0.45_ab0_0.25_31	weak	8.51638
	histoCAT	self00_0.45_ab0_0.25_32	weak	1			IMCRtools_classic	self00_0.45_ab0_0.25_32	weak	1			Misty	self00_0.45_ab0_0.25_32	weak	16.6504			SEA	self00_0.45_ab0_0.25_32	weak	6.15984			COZI	self00_0.45_ab0_0.25_32	weak	4.94105
	histoCAT	self00_0.45_ab0_0.25_33	weak	1			IMCRtools_classic	self00_0.45_ab0_0.25_33	weak	1			Misty	self00_0.45_ab0_0.25_33	weak	18.9265			SEA	self00_0.45_ab0_0.25_33	weak	6.13413			COZI	self00_0.45_ab0_0.25_33	weak	5.39951
	histoCAT	self00_0.45_ab0_0.25_34	weak	1			IMCRtools_classic	self00_0.45_ab0_0.25_34	weak	1			Misty	self00_0.45_ab0_0.25_34	weak	16.8971			SEA	self00_0.45_ab0_0.25_34	weak	6.42013			COZI	self00_0.45_ab0_0.25_34	weak	6.76545
	histoCAT	self00_0.45_ab0_0.25_35	weak	1			IMCRtools_classic	self00_0.45_ab0_0.25_35	weak	1			Misty	self00_0.45_ab0_0.25_35	weak	25.663			SEA	self00_0.45_ab0_0.25_35	weak	9.52829			COZI	self00_0.45_ab0_0.25_35	weak	8.882
	histoCAT	self00_0.45_ab0_0.25_36	weak	1			IMCRtools_classic	self00_0.45_ab0_0.25_36	weak	1			Misty	self00_0.45_ab0_0.25_36	weak	21.556			SEA	self00_0.45_ab0_0.25_36	weak	5.94051			COZI	self00_0.45_ab0_0.25_36	weak	6.38475
	histoCAT	self00_0.45_ab0_0.25_37	weak	1			IMCRtools_classic	self00_0.45_ab0_0.25_37	weak	1			Misty	self00_0.45_ab0_0.25_37	weak	16.9048			SEA	self00_0.45_ab0_0.25_37	weak	7.42755			COZI	self00_0.45_ab0_0.25_37	weak	7.23357
	histoCAT	self00_0.45_ab0_0.25_38	weak	1			IMCRtools_classic	self00_0.45_ab0_0.25_38	weak	1			Misty	self00_0.45_ab0_0.25_38	weak	18.5479			SEA	self00_0.45_ab0_0.25_38	weak	7.65876			COZI	self00_0.45_ab0_0.25_38	weak	8.44465
	histoCAT	self00_0.45_ab0_0.25_39	weak	1			IMCRtools_classic	self00_0.45_ab0_0.25_39	weak	1			Misty	self00_0.45_ab0_0.25_39	weak	18.1806			SEA	self00_0.45_ab0_0.25_39	weak	6.17606			COZI	self00_0.45_ab0_0.25_39	weak	7.29144
	histoCAT	self00_0.45_ab0_0.25_4	weak	1			IMCRtools_classic	self00_0.45_ab0_0.25_4	weak	1			Misty	self00_0.45_ab0_0.25_4	weak	19.0719			SEA	self00_0.45_ab0_0.25_4	weak	7.43964			COZI	self00_0.45_ab0_0.25_4	weak	6.67556
	histoCAT	self00_0.45_ab0_0.25_40	weak	1			IMCRtools_classic	self00_0.45_ab0_0.25_40	weak	1			Misty	self00_0.45_ab0_0.25_40	weak	22.3374			SEA	self00_0.45_ab0_0.25_40	weak	7.47873			COZI	self00_0.45_ab0_0.25_40	weak	7.12686
	histoCAT	self00_0.45_ab0_0.25_41	weak	1			IMCRtools_classic	self00_0.45_ab0_0.25_41	weak	1			Misty	self00_0.45_ab0_0.25_41	weak	20.8099			SEA	self00_0.45_ab0_0.25_41	weak	10.3422			COZI	self00_0.45_ab0_0.25_41	weak	9.21213
	histoCAT	self00_0.45_ab0_0.25_42	weak	0			IMCRtools_classic	self00_0.45_ab0_0.25_42	weak	0			Misty	self00_0.45_ab0_0.25_42	weak	14.1881			SEA	self00_0.45_ab0_0.25_42	weak	3.07854			COZI	self00_0.45_ab0_0.25_42	weak	1.53596
	histoCAT	self00_0.45_ab0_0.25_43	weak	1			IMCRtools_classic	self00_0.45_ab0_0.25_43	weak	1			Misty	self00_0.45_ab0_0.25_43	weak	18.0121			SEA	self00_0.45_ab0_0.25_43	weak	7.35829			COZI	self00_0.45_ab0_0.25_43	weak	6.30867
	histoCAT	self00_0.45_ab0_0.25_44	weak	1			IMCRtools_classic	self00_0.45_ab0_0.25_44	weak	1			Misty	self00_0.45_ab0_0.25_44	weak	13.6771			SEA	self00_0.45_ab0_0.25_44	weak	4.36388			COZI	self00_0.45_ab0_0.25_44	weak	5.28473
	histoCAT	self00_0.45_ab0_0.25_45	weak	1			IMCRtools_classic	self00_0.45_ab0_0.25_45	weak	1			Misty	self00_0.45_ab0_0.25_45	weak	23.8771			SEA	self00_0.45_ab0_0.25_45	weak	9.03594			COZI	self00_0.45_ab0_0.25_45	weak	8.58933
	histoCAT	self00_0.45_ab0_0.25_46	weak	1			IMCRtools_classic	self00_0.45_ab0_0.25_46	weak	1			Misty	self00_0.45_ab0_0.25_46	weak	15.2329			SEA	self00_0.45_ab0_0.25_46	weak	4.22504			COZI	self00_0.45_ab0_0.25_46	weak	5.00353
	histoCAT	self00_0.45_ab0_0.25_47	weak	1			IMCRtools_classic	self00_0.45_ab0_0.25_47	weak	1			Misty	self00_0.45_ab0_0.25_47	weak	17.6931			SEA	self00_0.45_ab0_0.25_47	weak	6.17896			COZI	self00_0.45_ab0_0.25_47	weak	5.55879
	histoCAT	self00_0.45_ab0_0.25_48	weak	1			IMCRtools_classic	self00_0.45_ab0_0.25_48	weak	1			Misty	self00_0.45_ab0_0.25_48	weak	20.0146			SEA	self00_0.45_ab0_0.25_48	weak	7.75438			COZI	self00_0.45_ab0_0.25_48	weak	8.09849
	histoCAT	self00_0.45_ab0_0.25_49	weak	1			IMCRtools_classic	self00_0.45_ab0_0.25_49	weak	1			Misty	self00_0.45_ab0_0.25_49	weak	17.4978			SEA	self00_0.45_ab0_0.25_49	weak	5.73588			COZI	self00_0.45_ab0_0.25_49	weak	5.67979
	histoCAT	self00_0.45_ab0_0.25_5	weak	1			IMCRtools_classic	self00_0.45_ab0_0.25_5	weak	1			Misty	self00_0.45_ab0_0.25_5	weak	15.3584			SEA	self00_0.45_ab0_0.25_5	weak	5.72079			COZI	self00_0.45_ab0_0.25_5	weak	7.67689
	histoCAT	self00_0.45_ab0_0.25_50	weak	1			IMCRtools_classic	self00_0.45_ab0_0.25_50	weak	1			Misty	self00_0.45_ab0_0.25_50	weak	16.3865			SEA	self00_0.45_ab0_0.25_50	weak	4.52519			COZI	self00_0.45_ab0_0.25_50	weak	5.14007
	histoCAT	self00_0.45_ab0_0.25_51	weak	1			IMCRtools_classic	self00_0.45_ab0_0.25_51	weak	1			Misty	self00_0.45_ab0_0.25_51	weak	22.2971			SEA	self00_0.45_ab0_0.25_51	weak	8.60569			COZI	self00_0.45_ab0_0.25_51	weak	9.98392
	histoCAT	self00_0.45_ab0_0.25_52	weak	1			IMCRtools_classic	self00_0.45_ab0_0.25_52	weak	1			Misty	self00_0.45_ab0_0.25_52	weak	15.7904			SEA	self00_0.45_ab0_0.25_52	weak	5.7296			COZI	self00_0.45_ab0_0.25_52	weak	6.84168
	histoCAT	self00_0.45_ab0_0.25_53	weak	1			IMCRtools_classic	self00_0.45_ab0_0.25_53	weak	1			Misty	self00_0.45_ab0_0.25_53	weak	18.7297			SEA	self00_0.45_ab0_0.25_53	weak	7.45853			COZI	self00_0.45_ab0_0.25_53	weak	8.16619
	histoCAT	self00_0.45_ab0_0.25_54	weak	1			IMCRtools_classic	self00_0.45_ab0_0.25_54	weak	0			Misty	self00_0.45_ab0_0.25_54	weak	13.6255			SEA	self00_0.45_ab0_0.25_54	weak	3.69498			COZI	self00_0.45_ab0_0.25_54	weak	5.00012
	histoCAT	self00_0.45_ab0_0.25_55	weak	1			IMCRtools_classic	self00_0.45_ab0_0.25_55	weak	1			Misty	self00_0.45_ab0_0.25_55	weak	21.923			SEA	self00_0.45_ab0_0.25_55	weak	9.15102			COZI	self00_0.45_ab0_0.25_55	weak	9.98218
	histoCAT	self00_0.45_ab0_0.25_56	weak	1			IMCRtools_classic	self00_0.45_ab0_0.25_56	weak	1			Misty	self00_0.45_ab0_0.25_56	weak	24.174			SEA	self00_0.45_ab0_0.25_56	weak	10.8279			COZI	self00_0.45_ab0_0.25_56	weak	11.7741
	histoCAT	self00_0.45_ab0_0.25_57	weak	1			IMCRtools_classic	self00_0.45_ab0_0.25_57	weak	1			Misty	self00_0.45_ab0_0.25_57	weak	15.557			SEA	self00_0.45_ab0_0.25_57	weak	5.51442			COZI	self00_0.45_ab0_0.25_57	weak	5.76365
	histoCAT	self00_0.45_ab0_0.25_58	weak	1			IMCRtools_classic	self00_0.45_ab0_0.25_58	weak	1			Misty	self00_0.45_ab0_0.25_58	weak	18.03			SEA	self00_0.45_ab0_0.25_58	weak	4.83187			COZI	self00_0.45_ab0_0.25_58	weak	5.92522
	histoCAT	self00_0.45_ab0_0.25_59	weak	1			IMCRtools_classic	self00_0.45_ab0_0.25_59	weak	1			Misty	self00_0.45_ab0_0.25_59	weak	16.6313			SEA	self00_0.45_ab0_0.25_59	weak	4.83866			COZI	self00_0.45_ab0_0.25_59	weak	5.73362
	histoCAT	self00_0.45_ab0_0.25_6	weak	1			IMCRtools_classic	self00_0.45_ab0_0.25_6	weak	1			Misty	self00_0.45_ab0_0.25_6	weak	22.3802			SEA	self00_0.45_ab0_0.25_6	weak	8.52101			COZI	self00_0.45_ab0_0.25_6	weak	8.94753
	histoCAT	self00_0.45_ab0_0.25_60	weak	1			IMCRtools_classic	self00_0.45_ab0_0.25_60	weak	1			Misty	self00_0.45_ab0_0.25_60	weak	21.202			SEA	self00_0.45_ab0_0.25_60	weak	7.53483			COZI	self00_0.45_ab0_0.25_60	weak	8.65048
	histoCAT	self00_0.45_ab0_0.25_61	weak	1			IMCRtools_classic	self00_0.45_ab0_0.25_61	weak	1			Misty	self00_0.45_ab0_0.25_61	weak	18.0597			SEA	self00_0.45_ab0_0.25_61	weak	6.63494			COZI	self00_0.45_ab0_0.25_61	weak	6.74645
	histoCAT	self00_0.45_ab0_0.25_62	weak	1			IMCRtools_classic	self00_0.45_ab0_0.25_62	weak	1			Misty	self00_0.45_ab0_0.25_62	weak	18.4911			SEA	self00_0.45_ab0_0.25_62	weak	8.38714			COZI	self00_0.45_ab0_0.25_62	weak	8.24609
	histoCAT	self00_0.45_ab0_0.25_63	weak	1			IMCRtools_classic	self00_0.45_ab0_0.25_63	weak	1			Misty	self00_0.45_ab0_0.25_63	weak	20.1199			SEA	self00_0.45_ab0_0.25_63	weak	8.51699			COZI	self00_0.45_ab0_0.25_63	weak	8.59183
	histoCAT	self00_0.45_ab0_0.25_64	weak	1			IMCRtools_classic	self00_0.45_ab0_0.25_64	weak	1			Misty	self00_0.45_ab0_0.25_64	weak	16.5123			SEA	self00_0.45_ab0_0.25_64	weak	5.98364			COZI	self00_0.45_ab0_0.25_64	weak	6.04501
	histoCAT	self00_0.45_ab0_0.25_65	weak	1			IMCRtools_classic	self00_0.45_ab0_0.25_65	weak	1			Misty	self00_0.45_ab0_0.25_65	weak	16.674			SEA	self00_0.45_ab0_0.25_65	weak	5.90039			COZI	self00_0.45_ab0_0.25_65	weak	4.96543
	histoCAT	self00_0.45_ab0_0.25_66	weak	1			IMCRtools_classic	self00_0.45_ab0_0.25_66	weak	1			Misty	self00_0.45_ab0_0.25_66	weak	21.4444			SEA	self00_0.45_ab0_0.25_66	weak	8.62142			COZI	self00_0.45_ab0_0.25_66	weak	9.18756
	histoCAT	self00_0.45_ab0_0.25_67	weak	1			IMCRtools_classic	self00_0.45_ab0_0.25_67	weak	1			Misty	self00_0.45_ab0_0.25_67	weak	20.3299			SEA	self00_0.45_ab0_0.25_67	weak	8.81461			COZI	self00_0.45_ab0_0.25_67	weak	7.93746
	histoCAT	self00_0.45_ab0_0.25_68	weak	1			IMCRtools_classic	self00_0.45_ab0_0.25_68	weak	1			Misty	self00_0.45_ab0_0.25_68	weak	18.2589			SEA	self00_0.45_ab0_0.25_68	weak	6.4167			COZI	self00_0.45_ab0_0.25_68	weak	6.82049
	histoCAT	self00_0.45_ab0_0.25_69	weak	1			IMCRtools_classic	self00_0.45_ab0_0.25_69	weak	1			Misty	self00_0.45_ab0_0.25_69	weak	22.5813			SEA	self00_0.45_ab0_0.25_69	weak	9.77176			COZI	self00_0.45_ab0_0.25_69	weak	8.13857
	histoCAT	self00_0.45_ab0_0.25_7	weak	1			IMCRtools_classic	self00_0.45_ab0_0.25_7	weak	1			Misty	self00_0.45_ab0_0.25_7	weak	16.2459			SEA	self00_0.45_ab0_0.25_7	weak	3.73556			COZI	self00_0.45_ab0_0.25_7	weak	5.23395
	histoCAT	self00_0.45_ab0_0.25_70	weak	1			IMCRtools_classic	self00_0.45_ab0_0.25_70	weak	1			Misty	self00_0.45_ab0_0.25_70	weak	21.2256			SEA	self00_0.45_ab0_0.25_70	weak	9.26155			COZI	self00_0.45_ab0_0.25_70	weak	9.77724
	histoCAT	self00_0.45_ab0_0.25_71	weak	1			IMCRtools_classic	self00_0.45_ab0_0.25_71	weak	1			Misty	self00_0.45_ab0_0.25_71	weak	16.2462			SEA	self00_0.45_ab0_0.25_71	weak	6.20546			COZI	self00_0.45_ab0_0.25_71	weak	4.76267
	histoCAT	self00_0.45_ab0_0.25_72	weak	1			IMCRtools_classic	self00_0.45_ab0_0.25_72	weak	1			Misty	self00_0.45_ab0_0.25_72	weak	14.5658			SEA	self00_0.45_ab0_0.25_72	weak	5.07019			COZI	self00_0.45_ab0_0.25_72	weak	5.21076
	histoCAT	self00_0.45_ab0_0.25_73	weak	1			IMCRtools_classic	self00_0.45_ab0_0.25_73	weak	1			Misty	self00_0.45_ab0_0.25_73	weak	23.5924			SEA	self00_0.45_ab0_0.25_73	weak	7.06018			COZI	self00_0.45_ab0_0.25_73	weak	7.43498
	histoCAT	self00_0.45_ab0_0.25_74	weak	1			IMCRtools_classic	self00_0.45_ab0_0.25_74	weak	1			Misty	self00_0.45_ab0_0.25_74	weak	21.5127			SEA	self00_0.45_ab0_0.25_74	weak	7.66147			COZI	self00_0.45_ab0_0.25_74	weak	9.763
	histoCAT	self00_0.45_ab0_0.25_75	weak	1			IMCRtools_classic	self00_0.45_ab0_0.25_75	weak	1			Misty	self00_0.45_ab0_0.25_75	weak	19.4207			SEA	self00_0.45_ab0_0.25_75	weak	7.28034			COZI	self00_0.45_ab0_0.25_75	weak	6.47071
	histoCAT	self00_0.45_ab0_0.25_76	weak	1			IMCRtools_classic	self00_0.45_ab0_0.25_76	weak	1			Misty	self00_0.45_ab0_0.25_76	weak	13.8351			SEA	self00_0.45_ab0_0.25_76	weak	5.23149			COZI	self00_0.45_ab0_0.25_76	weak	4.96943
	histoCAT	self00_0.45_ab0_0.25_77	weak	1			IMCRtools_classic	self00_0.45_ab0_0.25_77	weak	1			Misty	self00_0.45_ab0_0.25_77	weak	15.5268			SEA	self00_0.45_ab0_0.25_77	weak	6.85205			COZI	self00_0.45_ab0_0.25_77	weak	6.6946
	histoCAT	self00_0.45_ab0_0.25_78	weak	1			IMCRtools_classic	self00_0.45_ab0_0.25_78	weak	1			Misty	self00_0.45_ab0_0.25_78	weak	18.4462			SEA	self00_0.45_ab0_0.25_78	weak	7.75825			COZI	self00_0.45_ab0_0.25_78	weak	8.39301
	histoCAT	self00_0.45_ab0_0.25_79	weak	1			IMCRtools_classic	self00_0.45_ab0_0.25_79	weak	1			Misty	self00_0.45_ab0_0.25_79	weak	20.6266			SEA	self00_0.45_ab0_0.25_79	weak	7.53141			COZI	self00_0.45_ab0_0.25_79	weak	9.12232
	histoCAT	self00_0.45_ab0_0.25_8	weak	1			IMCRtools_classic	self00_0.45_ab0_0.25_8	weak	0			Misty	self00_0.45_ab0_0.25_8	weak	14.1664			SEA	self00_0.45_ab0_0.25_8	weak	2.24693			COZI	self00_0.45_ab0_0.25_8	weak	4.05274
	histoCAT	self00_0.45_ab0_0.25_80	weak	1			IMCRtools_classic	self00_0.45_ab0_0.25_80	weak	1			Misty	self00_0.45_ab0_0.25_80	weak	22.9782			SEA	self00_0.45_ab0_0.25_80	weak	10.2698			COZI	self00_0.45_ab0_0.25_80	weak	11.305
	histoCAT	self00_0.45_ab0_0.25_81	weak	1			IMCRtools_classic	self00_0.45_ab0_0.25_81	weak	1			Misty	self00_0.45_ab0_0.25_81	weak	16.9024			SEA	self00_0.45_ab0_0.25_81	weak	5.0992			COZI	self00_0.45_ab0_0.25_81	weak	6.96111
	histoCAT	self00_0.45_ab0_0.25_82	weak	1			IMCRtools_classic	self00_0.45_ab0_0.25_82	weak	1			Misty	self00_0.45_ab0_0.25_82	weak	18.9305			SEA	self00_0.45_ab0_0.25_82	weak	6.01526			COZI	self00_0.45_ab0_0.25_82	weak	6.06382
	histoCAT	self00_0.45_ab0_0.25_83	weak	1			IMCRtools_classic	self00_0.45_ab0_0.25_83	weak	1			Misty	self00_0.45_ab0_0.25_83	weak	16.5963			SEA	self00_0.45_ab0_0.25_83	weak	5.62637			COZI	self00_0.45_ab0_0.25_83	weak	6.21546
	histoCAT	self00_0.45_ab0_0.25_84	weak	1			IMCRtools_classic	self00_0.45_ab0_0.25_84	weak	1			Misty	self00_0.45_ab0_0.25_84	weak	20.5043			SEA	self00_0.45_ab0_0.25_84	weak	9.04437			COZI	self00_0.45_ab0_0.25_84	weak	8.7328
	histoCAT	self00_0.45_ab0_0.25_85	weak	1			IMCRtools_classic	self00_0.45_ab0_0.25_85	weak	1			Misty	self00_0.45_ab0_0.25_85	weak	18.0495			SEA	self00_0.45_ab0_0.25_85	weak	8.33047			COZI	self00_0.45_ab0_0.25_85	weak	7.64828
	histoCAT	self00_0.45_ab0_0.25_86	weak	1			IMCRtools_classic	self00_0.45_ab0_0.25_86	weak	1			Misty	self00_0.45_ab0_0.25_86	weak	20.7563			SEA	self00_0.45_ab0_0.25_86	weak	6.81285			COZI	self00_0.45_ab0_0.25_86	weak	7.95041
	histoCAT	self00_0.45_ab0_0.25_87	weak	1			IMCRtools_classic	self00_0.45_ab0_0.25_87	weak	1			Misty	self00_0.45_ab0_0.25_87	weak	18.4162			SEA	self00_0.45_ab0_0.25_87	weak	7.7841			COZI	self00_0.45_ab0_0.25_87	weak	8.52166
	histoCAT	self00_0.45_ab0_0.25_88	weak	1			IMCRtools_classic	self00_0.45_ab0_0.25_88	weak	1			Misty	self00_0.45_ab0_0.25_88	weak	17.4528			SEA	self00_0.45_ab0_0.25_88	weak	4.95656			COZI	self00_0.45_ab0_0.25_88	weak	4.52712
	histoCAT	self00_0.45_ab0_0.25_89	weak	1			IMCRtools_classic	self00_0.45_ab0_0.25_89	weak	1			Misty	self00_0.45_ab0_0.25_89	weak	18.3916			SEA	self00_0.45_ab0_0.25_89	weak	5.6355			COZI	self00_0.45_ab0_0.25_89	weak	7.57079
	histoCAT	self00_0.45_ab0_0.25_9	weak	1			IMCRtools_classic	self00_0.45_ab0_0.25_9	weak	1			Misty	self00_0.45_ab0_0.25_9	weak	20.8678			SEA	self00_0.45_ab0_0.25_9	weak	7.93596			COZI	self00_0.45_ab0_0.25_9	weak	9.06316
	histoCAT	self00_0.45_ab0_0.25_90	weak	1			IMCRtools_classic	self00_0.45_ab0_0.25_90	weak	1			Misty	self00_0.45_ab0_0.25_90	weak	18.4779			SEA	self00_0.45_ab0_0.25_90	weak	6.31923			COZI	self00_0.45_ab0_0.25_90	weak	6.26959
	histoCAT	self00_0.45_ab0_0.25_91	weak	1			IMCRtools_classic	self00_0.45_ab0_0.25_91	weak	1			Misty	self00_0.45_ab0_0.25_91	weak	17.8838			SEA	self00_0.45_ab0_0.25_91	weak	5.48988			COZI	self00_0.45_ab0_0.25_91	weak	7.38955
	histoCAT	self00_0.45_ab0_0.25_92	weak	1			IMCRtools_classic	self00_0.45_ab0_0.25_92	weak	1			Misty	self00_0.45_ab0_0.25_92	weak	16.6206			SEA	self00_0.45_ab0_0.25_92	weak	4.60882			COZI	self00_0.45_ab0_0.25_92	weak	5.51005
	histoCAT	self00_0.45_ab0_0.25_93	weak	1			IMCRtools_classic	self00_0.45_ab0_0.25_93	weak	1			Misty	self00_0.45_ab0_0.25_93	weak	17.1331			SEA	self00_0.45_ab0_0.25_93	weak	5.58718			COZI	self00_0.45_ab0_0.25_93	weak	6.08213
	histoCAT	self00_0.45_ab0_0.25_94	weak	1			IMCRtools_classic	self00_0.45_ab0_0.25_94	weak	1			Misty	self00_0.45_ab0_0.25_94	weak	18.1659			SEA	self00_0.45_ab0_0.25_94	weak	5.27225			COZI	self00_0.45_ab0_0.25_94	weak	6.44033
	histoCAT	self00_0.45_ab0_0.25_95	weak	1			IMCRtools_classic	self00_0.45_ab0_0.25_95	weak	1			Misty	self00_0.45_ab0_0.25_95	weak	20.0937			SEA	self00_0.45_ab0_0.25_95	weak	7.69514			COZI	self00_0.45_ab0_0.25_95	weak	8.78118
	histoCAT	self00_0.45_ab0_0.25_96	weak	1			IMCRtools_classic	self00_0.45_ab0_0.25_96	weak	1			Misty	self00_0.45_ab0_0.25_96	weak	15.13			SEA	self00_0.45_ab0_0.25_96	weak	3.25666			COZI	self00_0.45_ab0_0.25_96	weak	5.46597
	histoCAT	self00_0.45_ab0_0.25_97	weak	1			IMCRtools_classic	self00_0.45_ab0_0.25_97	weak	1			Misty	self00_0.45_ab0_0.25_97	weak	16.344			SEA	self00_0.45_ab0_0.25_97	weak	6.49213			COZI	self00_0.45_ab0_0.25_97	weak	7.1908
	histoCAT	self00_0.45_ab0_0.25_98	weak	1			IMCRtools_classic	self00_0.45_ab0_0.25_98	weak	1			Misty	self00_0.45_ab0_0.25_98	weak	22.9485			SEA	self00_0.45_ab0_0.25_98	weak	9.24372			COZI	self00_0.45_ab0_0.25_98	weak	9.58391
	histoCAT	self00_0.45_ab0_0.25_99	weak	1			IMCRtools_classic	self00_0.45_ab0_0.25_99	weak	1			Misty	self00_0.45_ab0_0.25_99	weak	14.9616			SEA	self00_0.45_ab0_0.25_99	weak	4.35091			COZI	self00_0.45_ab0_0.25_99	weak	5.22466
	histoCAT	self00_0.6_ab0_0.25_1	strong	1			IMCRtools_classic	self00_0.6_ab0_0.25_1	strong	1			Misty	self00_0.6_ab0_0.25_1	strong	39.3058			SEA	self00_0.6_ab0_0.25_1	strong	18.3557			COZI	self00_0.6_ab0_0.25_1	strong	15.7868
	histoCAT	self00_0.6_ab0_0.25_10	strong	1			IMCRtools_classic	self00_0.6_ab0_0.25_10	strong	1			Misty	self00_0.6_ab0_0.25_10	strong	22.3983			SEA	self00_0.6_ab0_0.25_10	strong	9.85571			COZI	self00_0.6_ab0_0.25_10	strong	11.8031
	histoCAT	self00_0.6_ab0_0.25_100	strong	1			IMCRtools_classic	self00_0.6_ab0_0.25_100	strong	1			Misty	self00_0.6_ab0_0.25_100	strong	36.2121			SEA	self00_0.6_ab0_0.25_100	strong	15.1055			COZI	self00_0.6_ab0_0.25_100	strong	15.703
	histoCAT	self00_0.6_ab0_0.25_11	strong	1			IMCRtools_classic	self00_0.6_ab0_0.25_11	strong	1			Misty	self00_0.6_ab0_0.25_11	strong	45.043			SEA	self00_0.6_ab0_0.25_11	strong	16.3923			COZI	self00_0.6_ab0_0.25_11	strong	15.6721
	histoCAT	self00_0.6_ab0_0.25_12	strong	1			IMCRtools_classic	self00_0.6_ab0_0.25_12	strong	1			Misty	self00_0.6_ab0_0.25_12	strong	37.4621			SEA	self00_0.6_ab0_0.25_12	strong	15.8403			COZI	self00_0.6_ab0_0.25_12	strong	14.9953
	histoCAT	self00_0.6_ab0_0.25_13	strong	1			IMCRtools_classic	self00_0.6_ab0_0.25_13	strong	1			Misty	self00_0.6_ab0_0.25_13	strong	32.6306			SEA	self00_0.6_ab0_0.25_13	strong	13.2212			COZI	self00_0.6_ab0_0.25_13	strong	11.9556
	histoCAT	self00_0.6_ab0_0.25_14	strong	1			IMCRtools_classic	self00_0.6_ab0_0.25_14	strong	1			Misty	self00_0.6_ab0_0.25_14	strong	32.6395			SEA	self00_0.6_ab0_0.25_14	strong	15.4305			COZI	self00_0.6_ab0_0.25_14	strong	13.2255
	histoCAT	self00_0.6_ab0_0.25_15	strong	1			IMCRtools_classic	self00_0.6_ab0_0.25_15	strong	1			Misty	self00_0.6_ab0_0.25_15	strong	35.6437			SEA	self00_0.6_ab0_0.25_15	strong	15.9317			COZI	self00_0.6_ab0_0.25_15	strong	16.7885
	histoCAT	self00_0.6_ab0_0.25_16	strong	1			IMCRtools_classic	self00_0.6_ab0_0.25_16	strong	1			Misty	self00_0.6_ab0_0.25_16	strong	33.5848			SEA	self00_0.6_ab0_0.25_16	strong	13.7343			COZI	self00_0.6_ab0_0.25_16	strong	14.4786
	histoCAT	self00_0.6_ab0_0.25_17	strong	1			IMCRtools_classic	self00_0.6_ab0_0.25_17	strong	1			Misty	self00_0.6_ab0_0.25_17	strong	40.2616			SEA	self00_0.6_ab0_0.25_17	strong	17.6078			COZI	self00_0.6_ab0_0.25_17	strong	15.6447
	histoCAT	self00_0.6_ab0_0.25_18	strong	1			IMCRtools_classic	self00_0.6_ab0_0.25_18	strong	1			Misty	self00_0.6_ab0_0.25_18	strong	42.8738			SEA	self00_0.6_ab0_0.25_18	strong	18.6819			COZI	self00_0.6_ab0_0.25_18	strong	17.9692
	histoCAT	self00_0.6_ab0_0.25_19	strong	1			IMCRtools_classic	self00_0.6_ab0_0.25_19	strong	1			Misty	self00_0.6_ab0_0.25_19	strong	40.9345			SEA	self00_0.6_ab0_0.25_19	strong	18.3359			COZI	self00_0.6_ab0_0.25_19	strong	19.2968
	histoCAT	self00_0.6_ab0_0.25_2	strong	1			IMCRtools_classic	self00_0.6_ab0_0.25_2	strong	1			Misty	self00_0.6_ab0_0.25_2	strong	36.1227			SEA	self00_0.6_ab0_0.25_2	strong	16.9962			COZI	self00_0.6_ab0_0.25_2	strong	18.0132
	histoCAT	self00_0.6_ab0_0.25_20	strong	1			IMCRtools_classic	self00_0.6_ab0_0.25_20	strong	1			Misty	self00_0.6_ab0_0.25_20	strong	28.4533			SEA	self00_0.6_ab0_0.25_20	strong	11.7043			COZI	self00_0.6_ab0_0.25_20	strong	12.0444
	histoCAT	self00_0.6_ab0_0.25_21	strong	1			IMCRtools_classic	self00_0.6_ab0_0.25_21	strong	1			Misty	self00_0.6_ab0_0.25_21	strong	42.1123			SEA	self00_0.6_ab0_0.25_21	strong	17.3529			COZI	self00_0.6_ab0_0.25_21	strong	17.9487
	histoCAT	self00_0.6_ab0_0.25_22	strong	1			IMCRtools_classic	self00_0.6_ab0_0.25_22	strong	1			Misty	self00_0.6_ab0_0.25_22	strong	28.5805			SEA	self00_0.6_ab0_0.25_22	strong	15.7677			COZI	self00_0.6_ab0_0.25_22	strong	16.3191
	histoCAT	self00_0.6_ab0_0.25_23	strong	1			IMCRtools_classic	self00_0.6_ab0_0.25_23	strong	1			Misty	self00_0.6_ab0_0.25_23	strong	32.3065			SEA	self00_0.6_ab0_0.25_23	strong	14.3808			COZI	self00_0.6_ab0_0.25_23	strong	14.8889
	histoCAT	self00_0.6_ab0_0.25_24	strong	1			IMCRtools_classic	self00_0.6_ab0_0.25_24	strong	1			Misty	self00_0.6_ab0_0.25_24	strong	30.7176			SEA	self00_0.6_ab0_0.25_24	strong	14.4651			COZI	self00_0.6_ab0_0.25_24	strong	15.4424
	histoCAT	self00_0.6_ab0_0.25_25	strong	1			IMCRtools_classic	self00_0.6_ab0_0.25_25	strong	1			Misty	self00_0.6_ab0_0.25_25	strong	46.3929			SEA	self00_0.6_ab0_0.25_25	strong	17.8471			COZI	self00_0.6_ab0_0.25_25	strong	18.4743
	histoCAT	self00_0.6_ab0_0.25_26	strong	1			IMCRtools_classic	self00_0.6_ab0_0.25_26	strong	1			Misty	self00_0.6_ab0_0.25_26	strong	25.7978			SEA	self00_0.6_ab0_0.25_26	strong	12.0976			COZI	self00_0.6_ab0_0.25_26	strong	11.5532
	histoCAT	self00_0.6_ab0_0.25_27	strong	1			IMCRtools_classic	self00_0.6_ab0_0.25_27	strong	1			Misty	self00_0.6_ab0_0.25_27	strong	34.363			SEA	self00_0.6_ab0_0.25_27	strong	13.7177			COZI	self00_0.6_ab0_0.25_27	strong	13.8406
	histoCAT	self00_0.6_ab0_0.25_28	strong	1			IMCRtools_classic	self00_0.6_ab0_0.25_28	strong	1			Misty	self00_0.6_ab0_0.25_28	strong	33.1989			SEA	self00_0.6_ab0_0.25_28	strong	14.2779			COZI	self00_0.6_ab0_0.25_28	strong	16.3093
	histoCAT	self00_0.6_ab0_0.25_29	strong	1			IMCRtools_classic	self00_0.6_ab0_0.25_29	strong	1			Misty	self00_0.6_ab0_0.25_29	strong	36.382			SEA	self00_0.6_ab0_0.25_29	strong	15.1317			COZI	self00_0.6_ab0_0.25_29	strong	17.1574
	histoCAT	self00_0.6_ab0_0.25_3	strong	1			IMCRtools_classic	self00_0.6_ab0_0.25_3	strong	1			Misty	self00_0.6_ab0_0.25_3	strong	30.244			SEA	self00_0.6_ab0_0.25_3	strong	12.9594			COZI	self00_0.6_ab0_0.25_3	strong	13.4213
	histoCAT	self00_0.6_ab0_0.25_30	strong	1			IMCRtools_classic	self00_0.6_ab0_0.25_30	strong	1			Misty	self00_0.6_ab0_0.25_30	strong	38.1846			SEA	self00_0.6_ab0_0.25_30	strong	17.7231			COZI	self00_0.6_ab0_0.25_30	strong	17.4208
	histoCAT	self00_0.6_ab0_0.25_31	strong	1			IMCRtools_classic	self00_0.6_ab0_0.25_31	strong	1			Misty	self00_0.6_ab0_0.25_31	strong	27.818			SEA	self00_0.6_ab0_0.25_31	strong	12.4124			COZI	self00_0.6_ab0_0.25_31	strong	13.5058
	histoCAT	self00_0.6_ab0_0.25_32	strong	1			IMCRtools_classic	self00_0.6_ab0_0.25_32	strong	1			Misty	self00_0.6_ab0_0.25_32	strong	28.7152			SEA	self00_0.6_ab0_0.25_32	strong	12.2099			COZI	self00_0.6_ab0_0.25_32	strong	11.545
	histoCAT	self00_0.6_ab0_0.25_33	strong	1			IMCRtools_classic	self00_0.6_ab0_0.25_33	strong	1			Misty	self00_0.6_ab0_0.25_33	strong	29.0034			SEA	self00_0.6_ab0_0.25_33	strong	13.4481			COZI	self00_0.6_ab0_0.25_33	strong	12.8612
	histoCAT	self00_0.6_ab0_0.25_34	strong	1			IMCRtools_classic	self00_0.6_ab0_0.25_34	strong	1			Misty	self00_0.6_ab0_0.25_34	strong	35.4059			SEA	self00_0.6_ab0_0.25_34	strong	17.2116			COZI	self00_0.6_ab0_0.25_34	strong	15.919
	histoCAT	self00_0.6_ab0_0.25_35	strong	1			IMCRtools_classic	self00_0.6_ab0_0.25_35	strong	1			Misty	self00_0.6_ab0_0.25_35	strong	43.486			SEA	self00_0.6_ab0_0.25_35	strong	17.9555			COZI	self00_0.6_ab0_0.25_35	strong	18.4905
	histoCAT	self00_0.6_ab0_0.25_36	strong	1			IMCRtools_classic	self00_0.6_ab0_0.25_36	strong	1			Misty	self00_0.6_ab0_0.25_36	strong	41.1772			SEA	self00_0.6_ab0_0.25_36	strong	18.3148			COZI	self00_0.6_ab0_0.25_36	strong	16.4628
	histoCAT	self00_0.6_ab0_0.25_37	strong	1			IMCRtools_classic	self00_0.6_ab0_0.25_37	strong	1			Misty	self00_0.6_ab0_0.25_37	strong	32.4237			SEA	self00_0.6_ab0_0.25_37	strong	13.6383			COZI	self00_0.6_ab0_0.25_37	strong	15.1316
	histoCAT	self00_0.6_ab0_0.25_38	strong	1			IMCRtools_classic	self00_0.6_ab0_0.25_38	strong	1			Misty	self00_0.6_ab0_0.25_38	strong	35.1896			SEA	self00_0.6_ab0_0.25_38	strong	14.4731			COZI	self00_0.6_ab0_0.25_38	strong	16.3851
	histoCAT	self00_0.6_ab0_0.25_39	strong	1			IMCRtools_classic	self00_0.6_ab0_0.25_39	strong	1			Misty	self00_0.6_ab0_0.25_39	strong	24.6272			SEA	self00_0.6_ab0_0.25_39	strong	11.2179			COZI	self00_0.6_ab0_0.25_39	strong	9.1927
	histoCAT	self00_0.6_ab0_0.25_4	strong	1			IMCRtools_classic	self00_0.6_ab0_0.25_4	strong	1			Misty	self00_0.6_ab0_0.25_4	strong	33.9421			SEA	self00_0.6_ab0_0.25_4	strong	16.0599			COZI	self00_0.6_ab0_0.25_4	strong	16.0941
	histoCAT	self00_0.6_ab0_0.25_40	strong	1			IMCRtools_classic	self00_0.6_ab0_0.25_40	strong	1			Misty	self00_0.6_ab0_0.25_40	strong	33.3945			SEA	self00_0.6_ab0_0.25_40	strong	13.7111			COZI	self00_0.6_ab0_0.25_40	strong	15.7632
	histoCAT	self00_0.6_ab0_0.25_41	strong	1			IMCRtools_classic	self00_0.6_ab0_0.25_41	strong	1			Misty	self00_0.6_ab0_0.25_41	strong	36.1431			SEA	self00_0.6_ab0_0.25_41	strong	14.9404			COZI	self00_0.6_ab0_0.25_41	strong	16.9994
	histoCAT	self00_0.6_ab0_0.25_42	strong	1			IMCRtools_classic	self00_0.6_ab0_0.25_42	strong	1			Misty	self00_0.6_ab0_0.25_42	strong	37.0145			SEA	self00_0.6_ab0_0.25_42	strong	15.3438			COZI	self00_0.6_ab0_0.25_42	strong	14.9022
	histoCAT	self00_0.6_ab0_0.25_43	strong	1			IMCRtools_classic	self00_0.6_ab0_0.25_43	strong	1			Misty	self00_0.6_ab0_0.25_43	strong	37.064			SEA	self00_0.6_ab0_0.25_43	strong	14.6543			COZI	self00_0.6_ab0_0.25_43	strong	16.2699
	histoCAT	self00_0.6_ab0_0.25_44	strong	1			IMCRtools_classic	self00_0.6_ab0_0.25_44	strong	1			Misty	self00_0.6_ab0_0.25_44	strong	30.1998			SEA	self00_0.6_ab0_0.25_44	strong	12.4017			COZI	self00_0.6_ab0_0.25_44	strong	13.3091
	histoCAT	self00_0.6_ab0_0.25_45	strong	1			IMCRtools_classic	self00_0.6_ab0_0.25_45	strong	1			Misty	self00_0.6_ab0_0.25_45	strong	30.9597			SEA	self00_0.6_ab0_0.25_45	strong	15.3021			COZI	self00_0.6_ab0_0.25_45	strong	14.0685
	histoCAT	self00_0.6_ab0_0.25_46	strong	1			IMCRtools_classic	self00_0.6_ab0_0.25_46	strong	1			Misty	self00_0.6_ab0_0.25_46	strong	34.657			SEA	self00_0.6_ab0_0.25_46	strong	15.861			COZI	self00_0.6_ab0_0.25_46	strong	14.9373
	histoCAT	self00_0.6_ab0_0.25_47	strong	1			IMCRtools_classic	self00_0.6_ab0_0.25_47	strong	1			Misty	self00_0.6_ab0_0.25_47	strong	28.9262			SEA	self00_0.6_ab0_0.25_47	strong	14.1411			COZI	self00_0.6_ab0_0.25_47	strong	13.4608
	histoCAT	self00_0.6_ab0_0.25_48	strong	1			IMCRtools_classic	self00_0.6_ab0_0.25_48	strong	1			Misty	self00_0.6_ab0_0.25_48	strong	34.3437			SEA	self00_0.6_ab0_0.25_48	strong	14.2688			COZI	self00_0.6_ab0_0.25_48	strong	16.352
	histoCAT	self00_0.6_ab0_0.25_49	strong	1			IMCRtools_classic	self00_0.6_ab0_0.25_49	strong	1			Misty	self00_0.6_ab0_0.25_49	strong	33.9264			SEA	self00_0.6_ab0_0.25_49	strong	14.774			COZI	self00_0.6_ab0_0.25_49	strong	15.3622
	histoCAT	self00_0.6_ab0_0.25_5	strong	1			IMCRtools_classic	self00_0.6_ab0_0.25_5	strong	1			Misty	self00_0.6_ab0_0.25_5	strong	35.6597			SEA	self00_0.6_ab0_0.25_5	strong	17.4111			COZI	self00_0.6_ab0_0.25_5	strong	19.7049
	histoCAT	self00_0.6_ab0_0.25_50	strong	1			IMCRtools_classic	self00_0.6_ab0_0.25_50	strong	1			Misty	self00_0.6_ab0_0.25_50	strong	29.4167			SEA	self00_0.6_ab0_0.25_50	strong	14.7046			COZI	self00_0.6_ab0_0.25_50	strong	14.1879
	histoCAT	self00_0.6_ab0_0.25_51	strong	1			IMCRtools_classic	self00_0.6_ab0_0.25_51	strong	1			Misty	self00_0.6_ab0_0.25_51	strong	33.8119			SEA	self00_0.6_ab0_0.25_51	strong	15.0689			COZI	self00_0.6_ab0_0.25_51	strong	14.7361
	histoCAT	self00_0.6_ab0_0.25_52	strong	1			IMCRtools_classic	self00_0.6_ab0_0.25_52	strong	1			Misty	self00_0.6_ab0_0.25_52	strong	38.6209			SEA	self00_0.6_ab0_0.25_52	strong	14.3032			COZI	self00_0.6_ab0_0.25_52	strong	15.6264
	histoCAT	self00_0.6_ab0_0.25_53	strong	1			IMCRtools_classic	self00_0.6_ab0_0.25_53	strong	1			Misty	self00_0.6_ab0_0.25_53	strong	46.6127			SEA	self00_0.6_ab0_0.25_53	strong	19.3207			COZI	self00_0.6_ab0_0.25_53	strong	20.5753
	histoCAT	self00_0.6_ab0_0.25_54	strong	1			IMCRtools_classic	self00_0.6_ab0_0.25_54	strong	1			Misty	self00_0.6_ab0_0.25_54	strong	29.9905			SEA	self00_0.6_ab0_0.25_54	strong	15.2616			COZI	self00_0.6_ab0_0.25_54	strong	13.9957
	histoCAT	self00_0.6_ab0_0.25_55	strong	1			IMCRtools_classic	self00_0.6_ab0_0.25_55	strong	1			Misty	self00_0.6_ab0_0.25_55	strong	33.1872			SEA	self00_0.6_ab0_0.25_55	strong	15.3106			COZI	self00_0.6_ab0_0.25_55	strong	15.9431
	histoCAT	self00_0.6_ab0_0.25_56	strong	1			IMCRtools_classic	self00_0.6_ab0_0.25_56	strong	1			Misty	self00_0.6_ab0_0.25_56	strong	35.0402			SEA	self00_0.6_ab0_0.25_56	strong	18.2961			COZI	self00_0.6_ab0_0.25_56	strong	16.1547
	histoCAT	self00_0.6_ab0_0.25_57	strong	1			IMCRtools_classic	self00_0.6_ab0_0.25_57	strong	1			Misty	self00_0.6_ab0_0.25_57	strong	33.702			SEA	self00_0.6_ab0_0.25_57	strong	16.4189			COZI	self00_0.6_ab0_0.25_57	strong	15.4719
	histoCAT	self00_0.6_ab0_0.25_58	strong	1			IMCRtools_classic	self00_0.6_ab0_0.25_58	strong	1			Misty	self00_0.6_ab0_0.25_58	strong	36.3481			SEA	self00_0.6_ab0_0.25_58	strong	13.1775			COZI	self00_0.6_ab0_0.25_58	strong	16.5557
	histoCAT	self00_0.6_ab0_0.25_59	strong	1			IMCRtools_classic	self00_0.6_ab0_0.25_59	strong	1			Misty	self00_0.6_ab0_0.25_59	strong	38.8067			SEA	self00_0.6_ab0_0.25_59	strong	18.1537			COZI	self00_0.6_ab0_0.25_59	strong	17.1796
	histoCAT	self00_0.6_ab0_0.25_6	strong	1			IMCRtools_classic	self00_0.6_ab0_0.25_6	strong	1			Misty	self00_0.6_ab0_0.25_6	strong	41.5956			SEA	self00_0.6_ab0_0.25_6	strong	16.5553			COZI	self00_0.6_ab0_0.25_6	strong	16.9698
	histoCAT	self00_0.6_ab0_0.25_60	strong	1			IMCRtools_classic	self00_0.6_ab0_0.25_60	strong	1			Misty	self00_0.6_ab0_0.25_60	strong	37.2828			SEA	self00_0.6_ab0_0.25_60	strong	16.7295			COZI	self00_0.6_ab0_0.25_60	strong	15.8061
	histoCAT	self00_0.6_ab0_0.25_61	strong	1			IMCRtools_classic	self00_0.6_ab0_0.25_61	strong	1			Misty	self00_0.6_ab0_0.25_61	strong	34.365			SEA	self00_0.6_ab0_0.25_61	strong	15.1405			COZI	self00_0.6_ab0_0.25_61	strong	17.0149
	histoCAT	self00_0.6_ab0_0.25_62	strong	1			IMCRtools_classic	self00_0.6_ab0_0.25_62	strong	1			Misty	self00_0.6_ab0_0.25_62	strong	33.9064			SEA	self00_0.6_ab0_0.25_62	strong	15.582			COZI	self00_0.6_ab0_0.25_62	strong	16.065
	histoCAT	self00_0.6_ab0_0.25_63	strong	1			IMCRtools_classic	self00_0.6_ab0_0.25_63	strong	1			Misty	self00_0.6_ab0_0.25_63	strong	31.5866			SEA	self00_0.6_ab0_0.25_63	strong	14.2849			COZI	self00_0.6_ab0_0.25_63	strong	13.8185
	histoCAT	self00_0.6_ab0_0.25_64	strong	1			IMCRtools_classic	self00_0.6_ab0_0.25_64	strong	1			Misty	self00_0.6_ab0_0.25_64	strong	27.0903			SEA	self00_0.6_ab0_0.25_64	strong	12.1841			COZI	self00_0.6_ab0_0.25_64	strong	12.7821
	histoCAT	self00_0.6_ab0_0.25_65	strong	1			IMCRtools_classic	self00_0.6_ab0_0.25_65	strong	1			Misty	self00_0.6_ab0_0.25_65	strong	39.9948			SEA	self00_0.6_ab0_0.25_65	strong	15.9124			COZI	self00_0.6_ab0_0.25_65	strong	16.3295
	histoCAT	self00_0.6_ab0_0.25_66	strong	1			IMCRtools_classic	self00_0.6_ab0_0.25_66	strong	1			Misty	self00_0.6_ab0_0.25_66	strong	33.4613			SEA	self00_0.6_ab0_0.25_66	strong	14.0806			COZI	self00_0.6_ab0_0.25_66	strong	15.0932
	histoCAT	self00_0.6_ab0_0.25_67	strong	1			IMCRtools_classic	self00_0.6_ab0_0.25_67	strong	1			Misty	self00_0.6_ab0_0.25_67	strong	47.5406			SEA	self00_0.6_ab0_0.25_67	strong	19.2589			COZI	self00_0.6_ab0_0.25_67	strong	18.7584
	histoCAT	self00_0.6_ab0_0.25_68	strong	1			IMCRtools_classic	self00_0.6_ab0_0.25_68	strong	1			Misty	self00_0.6_ab0_0.25_68	strong	30.3408			SEA	self00_0.6_ab0_0.25_68	strong	15.1771			COZI	self00_0.6_ab0_0.25_68	strong	14.1272
	histoCAT	self00_0.6_ab0_0.25_69	strong	1			IMCRtools_classic	self00_0.6_ab0_0.25_69	strong	1			Misty	self00_0.6_ab0_0.25_69	strong	35.3763			SEA	self00_0.6_ab0_0.25_69	strong	14.4558			COZI	self00_0.6_ab0_0.25_69	strong	15.1038
	histoCAT	self00_0.6_ab0_0.25_7	strong	1			IMCRtools_classic	self00_0.6_ab0_0.25_7	strong	1			Misty	self00_0.6_ab0_0.25_7	strong	37.7599			SEA	self00_0.6_ab0_0.25_7	strong	16.1382			COZI	self00_0.6_ab0_0.25_7	strong	14.4941
	histoCAT	self00_0.6_ab0_0.25_70	strong	1			IMCRtools_classic	self00_0.6_ab0_0.25_70	strong	1			Misty	self00_0.6_ab0_0.25_70	strong	43.6256			SEA	self00_0.6_ab0_0.25_70	strong	18.6621			COZI	self00_0.6_ab0_0.25_70	strong	19.8905
	histoCAT	self00_0.6_ab0_0.25_71	strong	1			IMCRtools_classic	self00_0.6_ab0_0.25_71	strong	1			Misty	self00_0.6_ab0_0.25_71	strong	36.88			SEA	self00_0.6_ab0_0.25_71	strong	16.7672			COZI	self00_0.6_ab0_0.25_71	strong	18.8234
	histoCAT	self00_0.6_ab0_0.25_72	strong	1			IMCRtools_classic	self00_0.6_ab0_0.25_72	strong	1			Misty	self00_0.6_ab0_0.25_72	strong	30.3055			SEA	self00_0.6_ab0_0.25_72	strong	16.267			COZI	self00_0.6_ab0_0.25_72	strong	15.6577
	histoCAT	self00_0.6_ab0_0.25_73	strong	1			IMCRtools_classic	self00_0.6_ab0_0.25_73	strong	1			Misty	self00_0.6_ab0_0.25_73	strong	33.2961			SEA	self00_0.6_ab0_0.25_73	strong	13.3619			COZI	self00_0.6_ab0_0.25_73	strong	14.5107
	histoCAT	self00_0.6_ab0_0.25_74	strong	1			IMCRtools_classic	self00_0.6_ab0_0.25_74	strong	1			Misty	self00_0.6_ab0_0.25_74	strong	38.6805			SEA	self00_0.6_ab0_0.25_74	strong	15.2508			COZI	self00_0.6_ab0_0.25_74	strong	17.1045
	histoCAT	self00_0.6_ab0_0.25_75	strong	1			IMCRtools_classic	self00_0.6_ab0_0.25_75	strong	1			Misty	self00_0.6_ab0_0.25_75	strong	30.826			SEA	self00_0.6_ab0_0.25_75	strong	13.9379			COZI	self00_0.6_ab0_0.25_75	strong	15.2272
	histoCAT	self00_0.6_ab0_0.25_76	strong	1			IMCRtools_classic	self00_0.6_ab0_0.25_76	strong	1			Misty	self00_0.6_ab0_0.25_76	strong	30.5735			SEA	self00_0.6_ab0_0.25_76	strong	13.1395			COZI	self00_0.6_ab0_0.25_76	strong	13.3752
	histoCAT	self00_0.6_ab0_0.25_77	strong	1			IMCRtools_classic	self00_0.6_ab0_0.25_77	strong	1			Misty	self00_0.6_ab0_0.25_77	strong	31.1047			SEA	self00_0.6_ab0_0.25_77	strong	14.3725			COZI	self00_0.6_ab0_0.25_77	strong	12.1037
	histoCAT	self00_0.6_ab0_0.25_78	strong	1			IMCRtools_classic	self00_0.6_ab0_0.25_78	strong	1			Misty	self00_0.6_ab0_0.25_78	strong	28.9762			SEA	self00_0.6_ab0_0.25_78	strong	14.2872			COZI	self00_0.6_ab0_0.25_78	strong	13.1957
	histoCAT	self00_0.6_ab0_0.25_79	strong	1			IMCRtools_classic	self00_0.6_ab0_0.25_79	strong	1			Misty	self00_0.6_ab0_0.25_79	strong	33.5537			SEA	self00_0.6_ab0_0.25_79	strong	14.9532			COZI	self00_0.6_ab0_0.25_79	strong	14.791
	histoCAT	self00_0.6_ab0_0.25_8	strong	1			IMCRtools_classic	self00_0.6_ab0_0.25_8	strong	1			Misty	self00_0.6_ab0_0.25_8	strong	35.199			SEA	self00_0.6_ab0_0.25_8	strong	16.963			COZI	self00_0.6_ab0_0.25_8	strong	15.5366
	histoCAT	self00_0.6_ab0_0.25_80	strong	1			IMCRtools_classic	self00_0.6_ab0_0.25_80	strong	1			Misty	self00_0.6_ab0_0.25_80	strong	33.3528			SEA	self00_0.6_ab0_0.25_80	strong	16.6612			COZI	self00_0.6_ab0_0.25_80	strong	18.1709
	histoCAT	self00_0.6_ab0_0.25_81	strong	1			IMCRtools_classic	self00_0.6_ab0_0.25_81	strong	1			Misty	self00_0.6_ab0_0.25_81	strong	36.2714			SEA	self00_0.6_ab0_0.25_81	strong	15.7435			COZI	self00_0.6_ab0_0.25_81	strong	16.4705
	histoCAT	self00_0.6_ab0_0.25_82	strong	1			IMCRtools_classic	self00_0.6_ab0_0.25_82	strong	1			Misty	self00_0.6_ab0_0.25_82	strong	31.0228			SEA	self00_0.6_ab0_0.25_82	strong	13.8981			COZI	self00_0.6_ab0_0.25_82	strong	11.6995
	histoCAT	self00_0.6_ab0_0.25_83	strong	1			IMCRtools_classic	self00_0.6_ab0_0.25_83	strong	1			Misty	self00_0.6_ab0_0.25_83	strong	34.7131			SEA	self00_0.6_ab0_0.25_83	strong	14.4551			COZI	self00_0.6_ab0_0.25_83	strong	15.4009
	histoCAT	self00_0.6_ab0_0.25_84	strong	1			IMCRtools_classic	self00_0.6_ab0_0.25_84	strong	1			Misty	self00_0.6_ab0_0.25_84	strong	36.933			SEA	self00_0.6_ab0_0.25_84	strong	15.9297			COZI	self00_0.6_ab0_0.25_84	strong	15.6355
	histoCAT	self00_0.6_ab0_0.25_85	strong	1			IMCRtools_classic	self00_0.6_ab0_0.25_85	strong	1			Misty	self00_0.6_ab0_0.25_85	strong	43.4966			SEA	self00_0.6_ab0_0.25_85	strong	17.3088			COZI	self00_0.6_ab0_0.25_85	strong	17.5817
	histoCAT	self00_0.6_ab0_0.25_86	strong	1			IMCRtools_classic	self00_0.6_ab0_0.25_86	strong	1			Misty	self00_0.6_ab0_0.25_86	strong	36.1391			SEA	self00_0.6_ab0_0.25_86	strong	17.0183			COZI	self00_0.6_ab0_0.25_86	strong	16.0686
	histoCAT	self00_0.6_ab0_0.25_87	strong	1			IMCRtools_classic	self00_0.6_ab0_0.25_87	strong	1			Misty	self00_0.6_ab0_0.25_87	strong	34.7549			SEA	self00_0.6_ab0_0.25_87	strong	14.3906			COZI	self00_0.6_ab0_0.25_87	strong	19.2806
	histoCAT	self00_0.6_ab0_0.25_88	strong	1			IMCRtools_classic	self00_0.6_ab0_0.25_88	strong	1			Misty	self00_0.6_ab0_0.25_88	strong	36.8851			SEA	self00_0.6_ab0_0.25_88	strong	15.6556			COZI	self00_0.6_ab0_0.25_88	strong	15.0443
	histoCAT	self00_0.6_ab0_0.25_89	strong	1			IMCRtools_classic	self00_0.6_ab0_0.25_89	strong	1			Misty	self00_0.6_ab0_0.25_89	strong	29.4768			SEA	self00_0.6_ab0_0.25_89	strong	14.0123			COZI	self00_0.6_ab0_0.25_89	strong	15.2474
	histoCAT	self00_0.6_ab0_0.25_9	strong	1			IMCRtools_classic	self00_0.6_ab0_0.25_9	strong	1			Misty	self00_0.6_ab0_0.25_9	strong	34.658			SEA	self00_0.6_ab0_0.25_9	strong	13.5199			COZI	self00_0.6_ab0_0.25_9	strong	16.0506
	histoCAT	self00_0.6_ab0_0.25_90	strong	1			IMCRtools_classic	self00_0.6_ab0_0.25_90	strong	1			Misty	self00_0.6_ab0_0.25_90	strong	40.2294			SEA	self00_0.6_ab0_0.25_90	strong	15.8146			COZI	self00_0.6_ab0_0.25_90	strong	19.8298
	histoCAT	self00_0.6_ab0_0.25_91	strong	1			IMCRtools_classic	self00_0.6_ab0_0.25_91	strong	1			Misty	self00_0.6_ab0_0.25_91	strong	35.5784			SEA	self00_0.6_ab0_0.25_91	strong	15.1058			COZI	self00_0.6_ab0_0.25_91	strong	16.3601
	histoCAT	self00_0.6_ab0_0.25_92	strong	1			IMCRtools_classic	self00_0.6_ab0_0.25_92	strong	1			Misty	self00_0.6_ab0_0.25_92	strong	39.8035			SEA	self00_0.6_ab0_0.25_92	strong	17.6396			COZI	self00_0.6_ab0_0.25_92	strong	17.6755
	histoCAT	self00_0.6_ab0_0.25_93	strong	1			IMCRtools_classic	self00_0.6_ab0_0.25_93	strong	1			Misty	self00_0.6_ab0_0.25_93	strong	43.3427			SEA	self00_0.6_ab0_0.25_93	strong	17.5092			COZI	self00_0.6_ab0_0.25_93	strong	21.0426
	histoCAT	self00_0.6_ab0_0.25_94	strong	1			IMCRtools_classic	self00_0.6_ab0_0.25_94	strong	1			Misty	self00_0.6_ab0_0.25_94	strong	32.4949			SEA	self00_0.6_ab0_0.25_94	strong	13.3569			COZI	self00_0.6_ab0_0.25_94	strong	15.8216
	histoCAT	self00_0.6_ab0_0.25_95	strong	1			IMCRtools_classic	self00_0.6_ab0_0.25_95	strong	1			Misty	self00_0.6_ab0_0.25_95	strong	29.367			SEA	self00_0.6_ab0_0.25_95	strong	12.9072			COZI	self00_0.6_ab0_0.25_95	strong	13.2874
	histoCAT	self00_0.6_ab0_0.25_96	strong	1			IMCRtools_classic	self00_0.6_ab0_0.25_96	strong	1			Misty	self00_0.6_ab0_0.25_96	strong	30.5268			SEA	self00_0.6_ab0_0.25_96	strong	15.9074			COZI	self00_0.6_ab0_0.25_96	strong	14.1394
	histoCAT	self00_0.6_ab0_0.25_97	strong	1			IMCRtools_classic	self00_0.6_ab0_0.25_97	strong	1			Misty	self00_0.6_ab0_0.25_97	strong	33.3284			SEA	self00_0.6_ab0_0.25_97	strong	14.0784			COZI	self00_0.6_ab0_0.25_97	strong	15.2127
	histoCAT	self00_0.6_ab0_0.25_98	strong	1			IMCRtools_classic	self00_0.6_ab0_0.25_98	strong	1			Misty	self00_0.6_ab0_0.25_98	strong	37.2082			SEA	self00_0.6_ab0_0.25_98	strong	15.8492			COZI	self00_0.6_ab0_0.25_98	strong	17.0323
	histoCAT	self00_0.6_ab0_0.25_99	strong	1			IMCRtools_classic	self00_0.6_ab0_0.25_99	strong	1			Misty	self00_0.6_ab0_0.25_99	strong	38.9077			SEA	self00_0.6_ab0_0.25_99	strong	17.8307			COZI	self00_0.6_ab0_0.25_99	strong	19.5229

## Sheet: Fig 3b, Sup. Fig 4a
iteration	tool	comparison_preference	abundance_ct_yellow	F1
1_1	Cellcharter	weak vs strong	0.18 - 0.26	0.604651
1_2	Cellcharter	weak vs strong	0.18 - 0.26	0.65
1_3	Cellcharter	weak vs strong	0.18 - 0.26	0.628571
1_4	Cellcharter	weak vs strong	0.18 - 0.26	0.645161
1_5	Cellcharter	weak vs strong	0.18 - 0.26	0.578947
1_6	Cellcharter	weak vs strong	0.18 - 0.26	0.526316
1_7	Cellcharter	weak vs strong	0.18 - 0.26	0.742857
1_8	Cellcharter	weak vs strong	0.18 - 0.26	0.651163
1_9	Cellcharter	weak vs strong	0.18 - 0.26	0.432432
1_10	Cellcharter	weak vs strong	0.18 - 0.26	0.578947
1_11	Cellcharter	weak vs strong	0.18 - 0.26	0.6
1_12	Cellcharter	weak vs strong	0.18 - 0.26	0.628571
1_13	Cellcharter	weak vs strong	0.18 - 0.26	0.545455
1_14	Cellcharter	weak vs strong	0.18 - 0.26	0.702703
1_15	Cellcharter	weak vs strong	0.18 - 0.26	0.684211
1_16	Cellcharter	weak vs strong	0.18 - 0.26	0.413793
1_17	Cellcharter	weak vs strong	0.18 - 0.26	0.611111
1_18	Cellcharter	weak vs strong	0.18 - 0.26	0.4375
1_19	Cellcharter	weak vs strong	0.18 - 0.26	0.619048
1_20	Cellcharter	weak vs strong	0.18 - 0.26	0.666667
1_21	Cellcharter	weak vs strong	0.18 - 0.26	0.470588
1_22	Cellcharter	weak vs strong	0.18 - 0.26	0.615385
1_23	Cellcharter	weak vs strong	0.18 - 0.26	0.666667
1_24	Cellcharter	weak vs strong	0.18 - 0.26	0.697674
1_25	Cellcharter	weak vs strong	0.18 - 0.26	0.516129
1_26	Cellcharter	weak vs strong	0.18 - 0.26	0.555556
1_27	Cellcharter	weak vs strong	0.18 - 0.26	0.564103
1_28	Cellcharter	weak vs strong	0.18 - 0.26	0.470588
1_29	Cellcharter	weak vs strong	0.18 - 0.26	0.611111
1_30	Cellcharter	weak vs strong	0.18 - 0.26	0.684211
1_31	Cellcharter	weak vs strong	0.18 - 0.26	0.611111
1_32	Cellcharter	weak vs strong	0.18 - 0.26	0.628571
1_33	Cellcharter	weak vs strong	0.18 - 0.26	0.578947
1_34	Cellcharter	weak vs strong	0.18 - 0.26	0.666667
1_35	Cellcharter	weak vs strong	0.18 - 0.26	0.615385
1_36	Cellcharter	weak vs strong	0.18 - 0.26	0.648649
1_37	Cellcharter	weak vs strong	0.18 - 0.26	0.555556
1_38	Cellcharter	weak vs strong	0.18 - 0.26	0.722222
1_39	Cellcharter	weak vs strong	0.18 - 0.26	0.571429
1_40	Cellcharter	weak vs strong	0.18 - 0.26	0.594595
1_41	Cellcharter	weak vs strong	0.18 - 0.26	0.7
1_42	Cellcharter	weak vs strong	0.18 - 0.26	0.588235
1_43	Cellcharter	weak vs strong	0.18 - 0.26	0.769231
1_44	Cellcharter	weak vs strong	0.18 - 0.26	0.634146
1_45	Cellcharter	weak vs strong	0.18 - 0.26	0.526316
1_46	Cellcharter	weak vs strong	0.18 - 0.26	0.615385
1_47	Cellcharter	weak vs strong	0.18 - 0.26	0.628571
1_48	Cellcharter	weak vs strong	0.18 - 0.26	0.526316
1_49	Cellcharter	weak vs strong	0.18 - 0.26	0.594595
1_50	Cellcharter	weak vs strong	0.18 - 0.26	0.611111
1_51	Cellcharter	weak vs strong	0.18 - 0.26	0.680851
1_52	Cellcharter	weak vs strong	0.18 - 0.26	0.6
1_53	Cellcharter	weak vs strong	0.18 - 0.26	0.529412
1_54	Cellcharter	weak vs strong	0.18 - 0.26	0.585366
1_55	Cellcharter	weak vs strong	0.18 - 0.26	0.666667
1_56	Cellcharter	weak vs strong	0.18 - 0.26	0.731707
1_57	Cellcharter	weak vs strong	0.18 - 0.26	0.6
1_58	Cellcharter	weak vs strong	0.18 - 0.26	0.647059
1_59	Cellcharter	weak vs strong	0.18 - 0.26	0.606061
1_60	Cellcharter	weak vs strong	0.18 - 0.26	0.526316
1_61	Cellcharter	weak vs strong	0.18 - 0.26	0.648649
1_62	Cellcharter	weak vs strong	0.18 - 0.26	0.482759
1_63	Cellcharter	weak vs strong	0.18 - 0.26	0.578947
1_64	Cellcharter	weak vs strong	0.18 - 0.26	0.4375
1_65	Cellcharter	weak vs strong	0.18 - 0.26	0.578947
1_66	Cellcharter	weak vs strong	0.18 - 0.26	0.789474
1_67	Cellcharter	weak vs strong	0.18 - 0.26	0.666667
1_68	Cellcharter	weak vs strong	0.18 - 0.26	0.5625
1_69	Cellcharter	weak vs strong	0.18 - 0.26	0.529412
1_70	Cellcharter	weak vs strong	0.18 - 0.26	0.685714
1_71	Cellcharter	weak vs strong	0.18 - 0.26	0.682927
1_72	Cellcharter	weak vs strong	0.18 - 0.26	0.702703
1_73	Cellcharter	weak vs strong	0.18 - 0.26	0.529412
1_74	Cellcharter	weak vs strong	0.18 - 0.26	0.755556
1_75	Cellcharter	weak vs strong	0.18 - 0.26	0.742857
1_76	Cellcharter	weak vs strong	0.18 - 0.26	0.736842
1_77	Cellcharter	weak vs strong	0.18 - 0.26	0.651163
1_78	Cellcharter	weak vs strong	0.18 - 0.26	0.717949
1_79	Cellcharter	weak vs strong	0.18 - 0.26	0.684211
1_80	Cellcharter	weak vs strong	0.18 - 0.26	0.588235
1_81	Cellcharter	weak vs strong	0.18 - 0.26	0.615385
1_82	Cellcharter	weak vs strong	0.18 - 0.26	0.648649
1_83	Cellcharter	weak vs strong	0.18 - 0.26	0.5
1_84	Cellcharter	weak vs strong	0.18 - 0.26	0.634146
1_85	Cellcharter	weak vs strong	0.18 - 0.26	0.666667
1_86	Cellcharter	weak vs strong	0.18 - 0.26	0.65
1_87	Cellcharter	weak vs strong	0.18 - 0.26	0.540541
1_88	Cellcharter	weak vs strong	0.18 - 0.26	0.666667
1_89	Cellcharter	weak vs strong	0.18 - 0.26	0.625
1_90	Cellcharter	weak vs strong	0.18 - 0.26	0.666667
1_91	Cellcharter	weak vs strong	0.18 - 0.26	0.594595
1_92	Cellcharter	weak vs strong	0.18 - 0.26	0.722222
1_93	Cellcharter	weak vs strong	0.18 - 0.26	0.682927
1_94	Cellcharter	weak vs strong	0.18 - 0.26	0.55
1_95	Cellcharter	weak vs strong	0.18 - 0.26	0.685714
1_96	Cellcharter	weak vs strong	0.18 - 0.26	0.631579
1_97	Cellcharter	weak vs strong	0.18 - 0.26	0.529412
1_98	Cellcharter	weak vs strong	0.18 - 0.26	0.634146
1_99	Cellcharter	weak vs strong	0.18 - 0.26	0.634146
1_100	Cellcharter	weak vs strong	0.18 - 0.26	0.736842
2_1	Cellcharter	random vs weak	0.18 - 0.26	0.697674
2_2	Cellcharter	random vs weak	0.18 - 0.26	0.697674
2_3	Cellcharter	random vs weak	0.18 - 0.26	0.540541
2_4	Cellcharter	random vs weak	0.18 - 0.26	0.702703
2_5	Cellcharter	random vs weak	0.18 - 0.26	0.6
2_6	Cellcharter	random vs weak	0.18 - 0.26	0.684211
2_7	Cellcharter	random vs weak	0.18 - 0.26	0.634146
2_8	Cellcharter	random vs weak	0.18 - 0.26	0.473684
2_9	Cellcharter	random vs weak	0.18 - 0.26	0.615385
2_10	Cellcharter	random vs weak	0.18 - 0.26	0.7
2_11	Cellcharter	random vs weak	0.18 - 0.26	0.571429
2_12	Cellcharter	random vs weak	0.18 - 0.26	0.585366
2_13	Cellcharter	random vs weak	0.18 - 0.26	0.772727
2_14	Cellcharter	random vs weak	0.18 - 0.26	0.555556
2_15	Cellcharter	random vs weak	0.18 - 0.26	0.727273
2_16	Cellcharter	random vs weak	0.18 - 0.26	0.611111
2_17	Cellcharter	random vs weak	0.18 - 0.26	0.615385
2_18	Cellcharter	random vs weak	0.18 - 0.26	0.615385
2_19	Cellcharter	random vs weak	0.18 - 0.26	0.75
2_20	Cellcharter	random vs weak	0.18 - 0.26	0.651163
2_21	Cellcharter	random vs weak	0.18 - 0.26	0.666667
2_22	Cellcharter	random vs weak	0.18 - 0.26	0.545455
2_23	Cellcharter	random vs weak	0.18 - 0.26	0.578947
2_24	Cellcharter	random vs weak	0.18 - 0.26	0.666667
2_25	Cellcharter	random vs weak	0.18 - 0.26	0.634146
2_26	Cellcharter	random vs weak	0.18 - 0.26	0.631579
2_27	Cellcharter	random vs weak	0.18 - 0.26	0.755556
2_28	Cellcharter	random vs weak	0.18 - 0.26	0.682927
2_29	Cellcharter	random vs weak	0.18 - 0.26	0.65
2_30	Cellcharter	random vs weak	0.18 - 0.26	0.761905
2_31	Cellcharter	random vs weak	0.18 - 0.26	0.651163
2_32	Cellcharter	random vs weak	0.18 - 0.26	0.714286
2_33	Cellcharter	random vs weak	0.18 - 0.26	0.7
2_34	Cellcharter	random vs weak	0.18 - 0.26	0.714286
2_35	Cellcharter	random vs weak	0.18 - 0.26	0.631579
2_36	Cellcharter	random vs weak	0.18 - 0.26	0.611111
2_37	Cellcharter	random vs weak	0.18 - 0.26	0.666667
2_38	Cellcharter	random vs weak	0.18 - 0.26	0.611111
2_39	Cellcharter	random vs weak	0.18 - 0.26	0.571429
2_40	Cellcharter	random vs weak	0.18 - 0.26	0.536585
2_41	Cellcharter	random vs weak	0.18 - 0.26	0.666667
2_42	Cellcharter	random vs weak	0.18 - 0.26	0.708333
2_43	Cellcharter	random vs weak	0.18 - 0.26	0.622222
2_44	Cellcharter	random vs weak	0.18 - 0.26	0.666667
2_45	Cellcharter	random vs weak	0.18 - 0.26	0.564103
2_46	Cellcharter	random vs weak	0.18 - 0.26	0.7
2_47	Cellcharter	random vs weak	0.18 - 0.26	0.615385
2_48	Cellcharter	random vs weak	0.18 - 0.26	0.615385
2_49	Cellcharter	random vs weak	0.18 - 0.26	0.564103
2_50	Cellcharter	random vs weak	0.18 - 0.26	0.666667
2_51	Cellcharter	random vs weak	0.18 - 0.26	0.680851
2_52	Cellcharter	random vs weak	0.18 - 0.26	0.666667
2_53	Cellcharter	random vs weak	0.18 - 0.26	0.578947
2_54	Cellcharter	random vs weak	0.18 - 0.26	0.697674
2_55	Cellcharter	random vs weak	0.18 - 0.26	0.666667
2_56	Cellcharter	random vs weak	0.18 - 0.26	0.727273
2_57	Cellcharter	random vs weak	0.18 - 0.26	0.604651
2_58	Cellcharter	random vs weak	0.18 - 0.26	0.666667
2_59	Cellcharter	random vs weak	0.18 - 0.26	0.615385
2_60	Cellcharter	random vs weak	0.18 - 0.26	0.578947
2_61	Cellcharter	random vs weak	0.18 - 0.26	0.65
2_62	Cellcharter	random vs weak	0.18 - 0.26	0.780488
2_63	Cellcharter	random vs weak	0.18 - 0.26	0.723404
2_64	Cellcharter	random vs weak	0.18 - 0.26	0.714286
2_65	Cellcharter	random vs weak	0.18 - 0.26	0.648649
2_66	Cellcharter	random vs weak	0.18 - 0.26	0.717949
2_67	Cellcharter	random vs weak	0.18 - 0.26	0.75
2_68	Cellcharter	random vs weak	0.18 - 0.26	0.540541
2_69	Cellcharter	random vs weak	0.18 - 0.26	0.470588
2_70	Cellcharter	random vs weak	0.18 - 0.26	0.634146
2_71	Cellcharter	random vs weak	0.18 - 0.26	0.585366
2_72	Cellcharter	random vs weak	0.18 - 0.26	0.615385
2_73	Cellcharter	random vs weak	0.18 - 0.26	0.820513
2_74	Cellcharter	random vs weak	0.18 - 0.26	0.648649
2_75	Cellcharter	random vs weak	0.18 - 0.26	0.702703
2_76	Cellcharter	random vs weak	0.18 - 0.26	0.634146
2_77	Cellcharter	random vs weak	0.18 - 0.26	0.5
2_78	Cellcharter	random vs weak	0.18 - 0.26	0.648649
2_79	Cellcharter	random vs weak	0.18 - 0.26	0.634146
2_80	Cellcharter	random vs weak	0.18 - 0.26	0.590909
2_81	Cellcharter	random vs weak	0.18 - 0.26	0.5
2_82	Cellcharter	random vs weak	0.18 - 0.26	0.731707
2_83	Cellcharter	random vs weak	0.18 - 0.26	0.594595
2_84	Cellcharter	random vs weak	0.18 - 0.26	0.697674
2_85	Cellcharter	random vs weak	0.18 - 0.26	0.697674
2_86	Cellcharter	random vs weak	0.18 - 0.26	0.666667
2_87	Cellcharter	random vs weak	0.18 - 0.26	0.744186
2_88	Cellcharter	random vs weak	0.18 - 0.26	0.5625
2_89	Cellcharter	random vs weak	0.18 - 0.26	0.65
2_90	Cellcharter	random vs weak	0.18 - 0.26	0.555556
2_91	Cellcharter	random vs weak	0.18 - 0.26	0.717949
2_92	Cellcharter	random vs weak	0.18 - 0.26	0.564103
2_93	Cellcharter	random vs weak	0.18 - 0.26	0.697674
2_94	Cellcharter	random vs weak	0.18 - 0.26	0.578947
2_95	Cellcharter	random vs weak	0.18 - 0.26	0.682927
2_96	Cellcharter	random vs weak	0.18 - 0.26	0.631579
2_97	Cellcharter	random vs weak	0.18 - 0.26	0.631579
2_98	Cellcharter	random vs weak	0.18 - 0.26	0.666667
2_99	Cellcharter	random vs weak	0.18 - 0.26	0.634146
2_100	Cellcharter	random vs weak	0.18 - 0.26	0.6
3_1	Cellcharter	random vs strong	0.18 - 0.26	0.8
3_2	Cellcharter	random vs strong	0.18 - 0.26	0.608696
3_3	Cellcharter	random vs strong	0.18 - 0.26	0.615385
3_4	Cellcharter	random vs strong	0.18 - 0.26	0.769231
3_5	Cellcharter	random vs strong	0.18 - 0.26	0.75
3_6	Cellcharter	random vs strong	0.18 - 0.26	0.697674
3_7	Cellcharter	random vs strong	0.18 - 0.26	0.761905
3_8	Cellcharter	random vs strong	0.18 - 0.26	0.628571
3_9	Cellcharter	random vs strong	0.18 - 0.26	0.789474
3_10	Cellcharter	random vs strong	0.18 - 0.26	0.744186
3_11	Cellcharter	random vs strong	0.18 - 0.26	0.540541
3_12	Cellcharter	random vs strong	0.18 - 0.26	0.85
3_13	Cellcharter	random vs strong	0.18 - 0.26	0.744186
3_14	Cellcharter	random vs strong	0.18 - 0.26	0.697674
3_15	Cellcharter	random vs strong	0.18 - 0.26	0.682927
3_16	Cellcharter	random vs strong	0.18 - 0.26	0.769231
3_17	Cellcharter	random vs strong	0.18 - 0.26	0.717949
3_18	Cellcharter	random vs strong	0.18 - 0.26	0.731707
3_19	Cellcharter	random vs strong	0.18 - 0.26	0.7
3_20	Cellcharter	random vs strong	0.18 - 0.26	0.777778
3_21	Cellcharter	random vs strong	0.18 - 0.26	0.648649
3_22	Cellcharter	random vs strong	0.18 - 0.26	0.625
3_23	Cellcharter	random vs strong	0.18 - 0.26	0.736842
3_24	Cellcharter	random vs strong	0.18 - 0.26	0.744186
3_25	Cellcharter	random vs strong	0.18 - 0.26	0.755556
3_26	Cellcharter	random vs strong	0.18 - 0.26	0.744186
3_27	Cellcharter	random vs strong	0.18 - 0.26	0.809524
3_28	Cellcharter	random vs strong	0.18 - 0.26	0.863636
3_29	Cellcharter	random vs strong	0.18 - 0.26	0.564103
3_30	Cellcharter	random vs strong	0.18 - 0.26	0.702703
3_31	Cellcharter	random vs strong	0.18 - 0.26	0.666667
3_32	Cellcharter	random vs strong	0.18 - 0.26	0.727273
3_33	Cellcharter	random vs strong	0.18 - 0.26	0.837209
3_34	Cellcharter	random vs strong	0.18 - 0.26	0.790698
3_35	Cellcharter	random vs strong	0.18 - 0.26	0.714286
3_36	Cellcharter	random vs strong	0.18 - 0.26	0.777778
3_37	Cellcharter	random vs strong	0.18 - 0.26	0.684211
3_38	Cellcharter	random vs strong	0.18 - 0.26	0.731707
3_39	Cellcharter	random vs strong	0.18 - 0.26	0.717949
3_40	Cellcharter	random vs strong	0.18 - 0.26	0.571429
3_41	Cellcharter	random vs strong	0.18 - 0.26	0.682927
3_42	Cellcharter	random vs strong	0.18 - 0.26	0.666667
3_43	Cellcharter	random vs strong	0.18 - 0.26	0.75
3_44	Cellcharter	random vs strong	0.18 - 0.26	0.727273
3_45	Cellcharter	random vs strong	0.18 - 0.26	0.666667
3_46	Cellcharter	random vs strong	0.18 - 0.26	0.769231
3_47	Cellcharter	random vs strong	0.18 - 0.26	0.780488
3_48	Cellcharter	random vs strong	0.18 - 0.26	0.666667
3_49	Cellcharter	random vs strong	0.18 - 0.26	0.697674
3_50	Cellcharter	random vs strong	0.18 - 0.26	0.780488
3_51	Cellcharter	random vs strong	0.18 - 0.26	0.731707
3_52	Cellcharter	random vs strong	0.18 - 0.26	0.75
3_53	Cellcharter	random vs strong	0.18 - 0.26	0.772727
3_54	Cellcharter	random vs strong	0.18 - 0.26	0.8
3_55	Cellcharter	random vs strong	0.18 - 0.26	0.772727
3_56	Cellcharter	random vs strong	0.18 - 0.26	0.810811
3_57	Cellcharter	random vs strong	0.18 - 0.26	0.837209
3_58	Cellcharter	random vs strong	0.18 - 0.26	0.761905
3_59	Cellcharter	random vs strong	0.18 - 0.26	0.837209
3_60	Cellcharter	random vs strong	0.18 - 0.26	0.761905
3_61	Cellcharter	random vs strong	0.18 - 0.26	0.809524
3_62	Cellcharter	random vs strong	0.18 - 0.26	0.717949
3_63	Cellcharter	random vs strong	0.18 - 0.26	0.564103
3_64	Cellcharter	random vs strong	0.18 - 0.26	0.682927
3_65	Cellcharter	random vs strong	0.18 - 0.26	0.615385
3_66	Cellcharter	random vs strong	0.18 - 0.26	0.790698
3_67	Cellcharter	random vs strong	0.18 - 0.26	0.727273
3_68	Cellcharter	random vs strong	0.18 - 0.26	0.631579
3_69	Cellcharter	random vs strong	0.18 - 0.26	0.820513
3_70	Cellcharter	random vs strong	0.18 - 0.26	0.682927
3_71	Cellcharter	random vs strong	0.18 - 0.26	0.648649
3_72	Cellcharter	random vs strong	0.18 - 0.26	0.761905
3_73	Cellcharter	random vs strong	0.18 - 0.26	0.75
3_74	Cellcharter	random vs strong	0.18 - 0.26	0.634146
3_75	Cellcharter	random vs strong	0.18 - 0.26	0.651163
3_76	Cellcharter	random vs strong	0.18 - 0.26	0.777778
3_77	Cellcharter	random vs strong	0.18 - 0.26	0.666667
3_78	Cellcharter	random vs strong	0.18 - 0.26	0.75
3_79	Cellcharter	random vs strong	0.18 - 0.26	0.702703
3_80	Cellcharter	random vs strong	0.18 - 0.26	0.648649
3_81	Cellcharter	random vs strong	0.18 - 0.26	0.634146
3_82	Cellcharter	random vs strong	0.18 - 0.26	0.666667
3_83	Cellcharter	random vs strong	0.18 - 0.26	0.75
3_84	Cellcharter	random vs strong	0.18 - 0.26	0.790698
3_85	Cellcharter	random vs strong	0.18 - 0.26	0.647059
3_86	Cellcharter	random vs strong	0.18 - 0.26	0.717949
3_87	Cellcharter	random vs strong	0.18 - 0.26	0.761905
3_88	Cellcharter	random vs strong	0.18 - 0.26	0.727273
3_89	Cellcharter	random vs strong	0.18 - 0.26	0.761905
3_90	Cellcharter	random vs strong	0.18 - 0.26	0.555556
3_91	Cellcharter	random vs strong	0.18 - 0.26	0.682927
3_92	Cellcharter	random vs strong	0.18 - 0.26	0.761905
3_93	Cellcharter	random vs strong	0.18 - 0.26	0.756757
3_94	Cellcharter	random vs strong	0.18 - 0.26	0.666667
3_95	Cellcharter	random vs strong	0.18 - 0.26	0.648649
3_96	Cellcharter	random vs strong	0.18 - 0.26	0.717949
3_97	Cellcharter	random vs strong	0.18 - 0.26	0.585366
3_98	Cellcharter	random vs strong	0.18 - 0.26	0.7
3_99	Cellcharter	random vs strong	0.18 - 0.26	0.736842
3_100	Cellcharter	random vs strong	0.18 - 0.26	0.756757
4_1	Cellcharter	weak vs strong	0.20 - 0.26	0.722222
4_2	Cellcharter	weak vs strong	0.20 - 0.26	0.818182
4_3	Cellcharter	weak vs strong	0.20 - 0.26	0.666667
4_4	Cellcharter	weak vs strong	0.20 - 0.26	0.647059
4_5	Cellcharter	weak vs strong	0.20 - 0.26	0.809524
4_6	Cellcharter	weak vs strong	0.20 - 0.26	0.697674
4_7	Cellcharter	weak vs strong	0.20 - 0.26	0.789474
4_8	Cellcharter	weak vs strong	0.20 - 0.26	0.742857
4_9	Cellcharter	weak vs strong	0.20 - 0.26	0.666667
4_10	Cellcharter	weak vs strong	0.20 - 0.26	0.820513
4_11	Cellcharter	weak vs strong	0.20 - 0.26	0.65
4_12	Cellcharter	weak vs strong	0.20 - 0.26	0.8
4_13	Cellcharter	weak vs strong	0.20 - 0.26	0.842105
4_14	Cellcharter	weak vs strong	0.20 - 0.26	0.820513
4_15	Cellcharter	weak vs strong	0.20 - 0.26	0.789474
4_16	Cellcharter	weak vs strong	0.20 - 0.26	0.722222
4_17	Cellcharter	weak vs strong	0.20 - 0.26	0.787879
4_18	Cellcharter	weak vs strong	0.20 - 0.26	0.820513
4_19	Cellcharter	weak vs strong	0.20 - 0.26	0.787879
4_20	Cellcharter	weak vs strong	0.20 - 0.26	0.820513
4_21	Cellcharter	weak vs strong	0.20 - 0.26	0.820513
4_22	Cellcharter	weak vs strong	0.20 - 0.26	0.736842
4_23	Cellcharter	weak vs strong	0.20 - 0.26	0.8
4_24	Cellcharter	weak vs strong	0.20 - 0.26	0.769231
4_25	Cellcharter	weak vs strong	0.20 - 0.26	0.744186
4_26	Cellcharter	weak vs strong	0.20 - 0.26	0.717949
4_27	Cellcharter	weak vs strong	0.20 - 0.26	0.8
4_28	Cellcharter	weak vs strong	0.20 - 0.26	0.756757
4_29	Cellcharter	weak vs strong	0.20 - 0.26	0.772727
4_30	Cellcharter	weak vs strong	0.20 - 0.26	0.837209
4_31	Cellcharter	weak vs strong	0.20 - 0.26	0.9
4_32	Cellcharter	weak vs strong	0.20 - 0.26	0.705882
4_33	Cellcharter	weak vs strong	0.20 - 0.26	0.8
4_34	Cellcharter	weak vs strong	0.20 - 0.26	0.820513
4_35	Cellcharter	weak vs strong	0.20 - 0.26	0.810811
4_36	Cellcharter	weak vs strong	0.20 - 0.26	0.810811
4_37	Cellcharter	weak vs strong	0.20 - 0.26	0.789474
4_38	Cellcharter	weak vs strong	0.20 - 0.26	0.705882
4_39	Cellcharter	weak vs strong	0.20 - 0.26	0.666667
4_40	Cellcharter	weak vs strong	0.20 - 0.26	0.85
4_41	Cellcharter	weak vs strong	0.20 - 0.26	0.75
4_42	Cellcharter	weak vs strong	0.20 - 0.26	0.727273
4_43	Cellcharter	weak vs strong	0.20 - 0.26	0.820513
4_44	Cellcharter	weak vs strong	0.20 - 0.26	0.651163
4_45	Cellcharter	weak vs strong	0.20 - 0.26	0.736842
4_46	Cellcharter	weak vs strong	0.20 - 0.26	0.722222
4_47	Cellcharter	weak vs strong	0.20 - 0.26	0.878049
4_48	Cellcharter	weak vs strong	0.20 - 0.26	0.769231
4_49	Cellcharter	weak vs strong	0.20 - 0.26	0.780488
4_50	Cellcharter	weak vs strong	0.20 - 0.26	0.727273
4_51	Cellcharter	weak vs strong	0.20 - 0.26	0.789474
4_52	Cellcharter	weak vs strong	0.20 - 0.26	0.829268
4_53	Cellcharter	weak vs strong	0.20 - 0.26	0.820513
4_54	Cellcharter	weak vs strong	0.20 - 0.26	0.761905
4_55	Cellcharter	weak vs strong	0.20 - 0.26	0.809524
4_56	Cellcharter	weak vs strong	0.20 - 0.26	0.818182
4_57	Cellcharter	weak vs strong	0.20 - 0.26	0.829268
4_58	Cellcharter	weak vs strong	0.20 - 0.26	0.789474
4_59	Cellcharter	weak vs strong	0.20 - 0.26	0.809524
4_60	Cellcharter	weak vs strong	0.20 - 0.26	0.761905
4_61	Cellcharter	weak vs strong	0.20 - 0.26	0.780488
4_62	Cellcharter	weak vs strong	0.20 - 0.26	0.7
4_63	Cellcharter	weak vs strong	0.20 - 0.26	0.772727
4_64	Cellcharter	weak vs strong	0.20 - 0.26	0.829268
4_65	Cellcharter	weak vs strong	0.20 - 0.26	0.842105
4_66	Cellcharter	weak vs strong	0.20 - 0.26	0.777778
4_67	Cellcharter	weak vs strong	0.20 - 0.26	0.820513
4_68	Cellcharter	weak vs strong	0.20 - 0.26	0.714286
4_69	Cellcharter	weak vs strong	0.20 - 0.26	0.769231
4_70	Cellcharter	weak vs strong	0.20 - 0.26	0.844444
4_71	Cellcharter	weak vs strong	0.20 - 0.26	0.731707
4_72	Cellcharter	weak vs strong	0.20 - 0.26	0.684211
4_73	Cellcharter	weak vs strong	0.20 - 0.26	0.648649
4_74	Cellcharter	weak vs strong	0.20 - 0.26	0.777778
4_75	Cellcharter	weak vs strong	0.20 - 0.26	0.742857
4_76	Cellcharter	weak vs strong	0.20 - 0.26	0.727273
4_77	Cellcharter	weak vs strong	0.20 - 0.26	0.702703
4_78	Cellcharter	weak vs strong	0.20 - 0.26	0.717949
4_79	Cellcharter	weak vs strong	0.20 - 0.26	0.878049
4_80	Cellcharter	weak vs strong	0.20 - 0.26	0.810811
4_81	Cellcharter	weak vs strong	0.20 - 0.26	0.810811
4_82	Cellcharter	weak vs strong	0.20 - 0.26	0.818182
4_83	Cellcharter	weak vs strong	0.20 - 0.26	0.842105
4_84	Cellcharter	weak vs strong	0.20 - 0.26	0.764706
4_85	Cellcharter	weak vs strong	0.20 - 0.26	0.809524
4_86	Cellcharter	weak vs strong	0.20 - 0.26	0.833333
4_87	Cellcharter	weak vs strong	0.20 - 0.26	0.702703
4_88	Cellcharter	weak vs strong	0.20 - 0.26	0.742857
4_89	Cellcharter	weak vs strong	0.20 - 0.26	0.818182
4_90	Cellcharter	weak vs strong	0.20 - 0.26	0.742857
4_91	Cellcharter	weak vs strong	0.20 - 0.26	0.769231
4_92	Cellcharter	weak vs strong	0.20 - 0.26	0.810811
4_93	Cellcharter	weak vs strong	0.20 - 0.26	0.818182
4_94	Cellcharter	weak vs strong	0.20 - 0.26	0.809524
4_95	Cellcharter	weak vs strong	0.20 - 0.26	0.952381
4_96	Cellcharter	weak vs strong	0.20 - 0.26	0.809524
4_97	Cellcharter	weak vs strong	0.20 - 0.26	0.75
4_98	Cellcharter	weak vs strong	0.20 - 0.26	0.789474
4_99	Cellcharter	weak vs strong	0.20 - 0.26	0.731707
4_100	Cellcharter	weak vs strong	0.20 - 0.26	0.684211
5_1	Cellcharter	random vs weak	0.20 - 0.26	0.571429
5_2	Cellcharter	random vs weak	0.20 - 0.26	0.714286
5_3	Cellcharter	random vs weak	0.20 - 0.26	0.666667
5_4	Cellcharter	random vs weak	0.20 - 0.26	0.578947
5_5	Cellcharter	random vs weak	0.20 - 0.26	0.666667
5_6	Cellcharter	random vs weak	0.20 - 0.26	0.666667
5_7	Cellcharter	random vs weak	0.20 - 0.26	0.604651
5_8	Cellcharter	random vs weak	0.20 - 0.26	0.512821
5_9	Cellcharter	random vs weak	0.20 - 0.26	0.736842
5_10	Cellcharter	random vs weak	0.20 - 0.26	0.578947
5_11	Cellcharter	random vs weak	0.20 - 0.26	0.615385
5_12	Cellcharter	random vs weak	0.20 - 0.26	0.702703
5_13	Cellcharter	random vs weak	0.20 - 0.26	0.684211
5_14	Cellcharter	random vs weak	0.20 - 0.26	0.666667
5_15	Cellcharter	random vs weak	0.20 - 0.26	0.611111
5_16	Cellcharter	random vs weak	0.20 - 0.26	0.651163
5_17	Cellcharter	random vs weak	0.20 - 0.26	0.536585
5_18	Cellcharter	random vs weak	0.20 - 0.26	0.772727
5_19	Cellcharter	random vs weak	0.20 - 0.26	0.571429
5_20	Cellcharter	random vs weak	0.20 - 0.26	0.651163
5_21	Cellcharter	random vs weak	0.20 - 0.26	0.7
5_22	Cellcharter	random vs weak	0.20 - 0.26	0.75
5_23	Cellcharter	random vs weak	0.20 - 0.26	0.7
5_24	Cellcharter	random vs weak	0.20 - 0.26	0.73913
5_25	Cellcharter	random vs weak	0.20 - 0.26	0.780488
5_26	Cellcharter	random vs weak	0.20 - 0.26	0.545455
5_27	Cellcharter	random vs weak	0.20 - 0.26	0.714286
5_28	Cellcharter	random vs weak	0.20 - 0.26	0.529412
5_29	Cellcharter	random vs weak	0.20 - 0.26	0.666667
5_30	Cellcharter	random vs weak	0.20 - 0.26	0.65
5_31	Cellcharter	random vs weak	0.20 - 0.26	0.717949
5_32	Cellcharter	random vs weak	0.20 - 0.26	0.514286
5_33	Cellcharter	random vs weak	0.20 - 0.26	0.631579
5_34	Cellcharter	random vs weak	0.20 - 0.26	0.585366
5_35	Cellcharter	random vs weak	0.20 - 0.26	0.540541
5_36	Cellcharter	random vs weak	0.20 - 0.26	0.652174
5_37	Cellcharter	random vs weak	0.20 - 0.26	0.647059
5_38	Cellcharter	random vs weak	0.20 - 0.26	0.651163
5_39	Cellcharter	random vs weak	0.20 - 0.26	0.75
5_40	Cellcharter	random vs weak	0.20 - 0.26	0.682927
5_41	Cellcharter	random vs weak	0.20 - 0.26	0.585366
5_42	Cellcharter	random vs weak	0.20 - 0.26	0.684211
5_43	Cellcharter	random vs weak	0.20 - 0.26	0.684211
5_44	Cellcharter	random vs weak	0.20 - 0.26	0.681818
5_45	Cellcharter	random vs weak	0.20 - 0.26	0.7
5_46	Cellcharter	random vs weak	0.20 - 0.26	0.648649
5_47	Cellcharter	random vs weak	0.20 - 0.26	0.666667
5_48	Cellcharter	random vs weak	0.20 - 0.26	0.717949
5_49	Cellcharter	random vs weak	0.20 - 0.26	0.756757
5_50	Cellcharter	random vs weak	0.20 - 0.26	0.594595
5_51	Cellcharter	random vs weak	0.20 - 0.26	0.578947
5_52	Cellcharter	random vs weak	0.20 - 0.26	0.611111
5_53	Cellcharter	random vs weak	0.20 - 0.26	0.648649
5_54	Cellcharter	random vs weak	0.20 - 0.26	0.790698
5_55	Cellcharter	random vs weak	0.20 - 0.26	0.631579
5_56	Cellcharter	random vs weak	0.20 - 0.26	0.772727
5_57	Cellcharter	random vs weak	0.20 - 0.26	0.717949
5_58	Cellcharter	random vs weak	0.20 - 0.26	0.457143
5_59	Cellcharter	random vs weak	0.20 - 0.26	0.702703
5_60	Cellcharter	random vs weak	0.20 - 0.26	0.594595
5_61	Cellcharter	random vs weak	0.20 - 0.26	0.65
5_62	Cellcharter	random vs weak	0.20 - 0.26	0.65
5_63	Cellcharter	random vs weak	0.20 - 0.26	0.75
5_64	Cellcharter	random vs weak	0.20 - 0.26	0.7
5_65	Cellcharter	random vs weak	0.20 - 0.26	0.666667
5_66	Cellcharter	random vs weak	0.20 - 0.26	0.634146
5_67	Cellcharter	random vs weak	0.20 - 0.26	0.615385
5_68	Cellcharter	random vs weak	0.20 - 0.26	0.594595
5_69	Cellcharter	random vs weak	0.20 - 0.26	0.727273
5_70	Cellcharter	random vs weak	0.20 - 0.26	0.631579
5_71	Cellcharter	random vs weak	0.20 - 0.26	0.685714
5_72	Cellcharter	random vs weak	0.20 - 0.26	0.606061
5_73	Cellcharter	random vs weak	0.20 - 0.26	0.75
5_74	Cellcharter	random vs weak	0.20 - 0.26	0.666667
5_75	Cellcharter	random vs weak	0.20 - 0.26	0.647059
5_76	Cellcharter	random vs weak	0.20 - 0.26	0.571429
5_77	Cellcharter	random vs weak	0.20 - 0.26	0.722222
5_78	Cellcharter	random vs weak	0.20 - 0.26	0.634146
5_79	Cellcharter	random vs weak	0.20 - 0.26	0.65
5_80	Cellcharter	random vs weak	0.20 - 0.26	0.615385
5_81	Cellcharter	random vs weak	0.20 - 0.26	0.714286
5_82	Cellcharter	random vs weak	0.20 - 0.26	0.761905
5_83	Cellcharter	random vs weak	0.20 - 0.26	0.756757
5_84	Cellcharter	random vs weak	0.20 - 0.26	0.648649
5_85	Cellcharter	random vs weak	0.20 - 0.26	0.681818
5_86	Cellcharter	random vs weak	0.20 - 0.26	0.702703
5_87	Cellcharter	random vs weak	0.20 - 0.26	0.6
5_88	Cellcharter	random vs weak	0.20 - 0.26	0.631579
5_89	Cellcharter	random vs weak	0.20 - 0.26	0.585366
5_90	Cellcharter	random vs weak	0.20 - 0.26	0.540541
5_91	Cellcharter	random vs weak	0.20 - 0.26	0.666667
5_92	Cellcharter	random vs weak	0.20 - 0.26	0.75
5_93	Cellcharter	random vs weak	0.20 - 0.26	0.634146
5_94	Cellcharter	random vs weak	0.20 - 0.26	0.829268
5_95	Cellcharter	random vs weak	0.20 - 0.26	0.682927
5_96	Cellcharter	random vs weak	0.20 - 0.26	0.608696
5_97	Cellcharter	random vs weak	0.20 - 0.26	0.594595
5_98	Cellcharter	random vs weak	0.20 - 0.26	0.684211
5_99	Cellcharter	random vs weak	0.20 - 0.26	0.540541
5_100	Cellcharter	random vs weak	0.20 - 0.26	0.594595
6_1	Cellcharter	random vs strong	0.20 - 0.26	0.682927
6_2	Cellcharter	random vs strong	0.20 - 0.26	0.952381
6_3	Cellcharter	random vs strong	0.20 - 0.26	0.769231
6_4	Cellcharter	random vs strong	0.20 - 0.26	0.9
6_5	Cellcharter	random vs strong	0.20 - 0.26	0.888889
6_6	Cellcharter	random vs strong	0.20 - 0.26	0.820513
6_7	Cellcharter	random vs strong	0.20 - 0.26	0.904762
6_8	Cellcharter	random vs strong	0.20 - 0.26	0.820513
6_9	Cellcharter	random vs strong	0.20 - 0.26	0.923077
6_10	Cellcharter	random vs strong	0.20 - 0.26	0.923077
6_11	Cellcharter	random vs strong	0.20 - 0.26	0.837209
6_12	Cellcharter	random vs strong	0.20 - 0.26	0.909091
6_13	Cellcharter	random vs strong	0.20 - 0.26	0.769231
6_14	Cellcharter	random vs strong	0.20 - 0.26	0.809524
6_15	Cellcharter	random vs strong	0.20 - 0.26	0.864865
6_16	Cellcharter	random vs strong	0.20 - 0.26	0.789474
6_17	Cellcharter	random vs strong	0.20 - 0.26	0.878049
6_18	Cellcharter	random vs strong	0.20 - 0.26	0.9
6_19	Cellcharter	random vs strong	0.20 - 0.26	0.871795
6_20	Cellcharter	random vs strong	0.20 - 0.26	0.818182
6_21	Cellcharter	random vs strong	0.20 - 0.26	0.857143
6_22	Cellcharter	random vs strong	0.20 - 0.26	0.736842
6_23	Cellcharter	random vs strong	0.20 - 0.26	0.864865
6_24	Cellcharter	random vs strong	0.20 - 0.26	0.904762
6_25	Cellcharter	random vs strong	0.20 - 0.26	0.909091
6_26	Cellcharter	random vs strong	0.20 - 0.26	0.777778
6_27	Cellcharter	random vs strong	0.20 - 0.26	0.864865
6_28	Cellcharter	random vs strong	0.20 - 0.26	0.810811
6_29	Cellcharter	random vs strong	0.20 - 0.26	0.864865
6_30	Cellcharter	random vs strong	0.20 - 0.26	0.871795
6_31	Cellcharter	random vs strong	0.20 - 0.26	0.904762
6_32	Cellcharter	random vs strong	0.20 - 0.26	0.787879
6_33	Cellcharter	random vs strong	0.20 - 0.26	0.787879
6_34	Cellcharter	random vs strong	0.20 - 0.26	0.9
6_35	Cellcharter	random vs strong	0.20 - 0.26	0.85
6_36	Cellcharter	random vs strong	0.20 - 0.26	0.878049
6_37	Cellcharter	random vs strong	0.20 - 0.26	0.769231
6_38	Cellcharter	random vs strong	0.20 - 0.26	0.926829
6_39	Cellcharter	random vs strong	0.20 - 0.26	0.95
6_40	Cellcharter	random vs strong	0.20 - 0.26	0.809524
6_41	Cellcharter	random vs strong	0.20 - 0.26	0.818182
6_42	Cellcharter	random vs strong	0.20 - 0.26	0.894737
6_43	Cellcharter	random vs strong	0.20 - 0.26	0.904762
6_44	Cellcharter	random vs strong	0.20 - 0.26	0.9
6_45	Cellcharter	random vs strong	0.20 - 0.26	0.952381
6_46	Cellcharter	random vs strong	0.20 - 0.26	0.930233
6_47	Cellcharter	random vs strong	0.20 - 0.26	0.85
6_48	Cellcharter	random vs strong	0.20 - 0.26	0.85
6_49	Cellcharter	random vs strong	0.20 - 0.26	0.85
6_50	Cellcharter	random vs strong	0.20 - 0.26	0.883721
6_51	Cellcharter	random vs strong	0.20 - 0.26	0.863636
6_52	Cellcharter	random vs strong	0.20 - 0.26	0.871795
6_53	Cellcharter	random vs strong	0.20 - 0.26	0.9
6_54	Cellcharter	random vs strong	0.20 - 0.26	0.809524
6_55	Cellcharter	random vs strong	0.20 - 0.26	0.810811
6_56	Cellcharter	random vs strong	0.20 - 0.26	0.947368
6_57	Cellcharter	random vs strong	0.20 - 0.26	0.95
6_58	Cellcharter	random vs strong	0.20 - 0.26	0.789474
6_59	Cellcharter	random vs strong	0.20 - 0.26	0.894737
6_60	Cellcharter	random vs strong	0.20 - 0.26	0.95
6_61	Cellcharter	random vs strong	0.20 - 0.26	0.97561
6_62	Cellcharter	random vs strong	0.20 - 0.26	0.871795
6_63	Cellcharter	random vs strong	0.20 - 0.26	0.952381
6_64	Cellcharter	random vs strong	0.20 - 0.26	0.894737
6_65	Cellcharter	random vs strong	0.20 - 0.26	0.923077
6_66	Cellcharter	random vs strong	0.20 - 0.26	0.894737
6_67	Cellcharter	random vs strong	0.20 - 0.26	0.837209
6_68	Cellcharter	random vs strong	0.20 - 0.26	0.863636
6_69	Cellcharter	random vs strong	0.20 - 0.26	0.842105
6_70	Cellcharter	random vs strong	0.20 - 0.26	0.85
6_71	Cellcharter	random vs strong	0.20 - 0.26	0.820513
6_72	Cellcharter	random vs strong	0.20 - 0.26	0.705882
6_73	Cellcharter	random vs strong	0.20 - 0.26	0.789474
6_74	Cellcharter	random vs strong	0.20 - 0.26	0.871795
6_75	Cellcharter	random vs strong	0.20 - 0.26	0.761905
6_76	Cellcharter	random vs strong	0.20 - 0.26	0.864865
6_77	Cellcharter	random vs strong	0.20 - 0.26	0.85
6_78	Cellcharter	random vs strong	0.20 - 0.26	0.97561
6_79	Cellcharter	random vs strong	0.20 - 0.26	0.864865
6_80	Cellcharter	random vs strong	0.20 - 0.26	0.85
6_81	Cellcharter	random vs strong	0.20 - 0.26	0.883721
6_82	Cellcharter	random vs strong	0.20 - 0.26	0.9
6_83	Cellcharter	random vs strong	0.20 - 0.26	0.95
6_84	Cellcharter	random vs strong	0.20 - 0.26	0.857143
6_85	Cellcharter	random vs strong	0.20 - 0.26	0.878049
6_86	Cellcharter	random vs strong	0.20 - 0.26	0.894737
6_87	Cellcharter	random vs strong	0.20 - 0.26	0.777778
6_88	Cellcharter	random vs strong	0.20 - 0.26	0.8
6_89	Cellcharter	random vs strong	0.20 - 0.26	0.810811
6_90	Cellcharter	random vs strong	0.20 - 0.26	0.789474
6_91	Cellcharter	random vs strong	0.20 - 0.26	0.947368
6_92	Cellcharter	random vs strong	0.20 - 0.26	0.883721
6_93	Cellcharter	random vs strong	0.20 - 0.26	0.871795
6_94	Cellcharter	random vs strong	0.20 - 0.26	0.820513
6_95	Cellcharter	random vs strong	0.20 - 0.26	0.9
6_96	Cellcharter	random vs strong	0.20 - 0.26	0.878049
6_97	Cellcharter	random vs strong	0.20 - 0.26	0.878049
6_98	Cellcharter	random vs strong	0.20 - 0.26	0.842105
6_99	Cellcharter	random vs strong	0.20 - 0.26	0.780488
6_100	Cellcharter	random vs strong	0.20 - 0.26	0.9
7_1	Cellcharter	weak vs strong	0.21 - 0.26	0.8
7_2	Cellcharter	weak vs strong	0.21 - 0.26	0.777778
7_3	Cellcharter	weak vs strong	0.21 - 0.26	0.820513
7_4	Cellcharter	weak vs strong	0.21 - 0.26	0.820513
7_5	Cellcharter	weak vs strong	0.21 - 0.26	0.8
7_6	Cellcharter	weak vs strong	0.21 - 0.26	0.837209
7_7	Cellcharter	weak vs strong	0.21 - 0.26	0.918919
7_8	Cellcharter	weak vs strong	0.21 - 0.26	0.871795
7_9	Cellcharter	weak vs strong	0.21 - 0.26	0.820513
7_10	Cellcharter	weak vs strong	0.21 - 0.26	0.864865
7_11	Cellcharter	weak vs strong	0.21 - 0.26	0.8
7_12	Cellcharter	weak vs strong	0.21 - 0.26	0.810811
7_13	Cellcharter	weak vs strong	0.21 - 0.26	0.842105
7_14	Cellcharter	weak vs strong	0.21 - 0.26	0.904762
7_15	Cellcharter	weak vs strong	0.21 - 0.26	0.809524
7_16	Cellcharter	weak vs strong	0.21 - 0.26	0.871795
7_17	Cellcharter	weak vs strong	0.21 - 0.26	0.857143
7_18	Cellcharter	weak vs strong	0.21 - 0.26	0.85
7_19	Cellcharter	weak vs strong	0.21 - 0.26	0.685714
7_20	Cellcharter	weak vs strong	0.21 - 0.26	0.844444
7_21	Cellcharter	weak vs strong	0.21 - 0.26	0.780488
7_22	Cellcharter	weak vs strong	0.21 - 0.26	0.666667
7_23	Cellcharter	weak vs strong	0.21 - 0.26	0.871795
7_24	Cellcharter	weak vs strong	0.21 - 0.26	0.810811
7_25	Cellcharter	weak vs strong	0.21 - 0.26	0.702703
7_26	Cellcharter	weak vs strong	0.21 - 0.26	0.894737
7_27	Cellcharter	weak vs strong	0.21 - 0.26	0.863636
7_28	Cellcharter	weak vs strong	0.21 - 0.26	0.810811
7_29	Cellcharter	weak vs strong	0.21 - 0.26	0.864865
7_30	Cellcharter	weak vs strong	0.21 - 0.26	0.75
7_31	Cellcharter	weak vs strong	0.21 - 0.26	0.9
7_32	Cellcharter	weak vs strong	0.21 - 0.26	1
7_33	Cellcharter	weak vs strong	0.21 - 0.26	0.790698
7_34	Cellcharter	weak vs strong	0.21 - 0.26	0.871795
7_35	Cellcharter	weak vs strong	0.21 - 0.26	0.857143
7_36	Cellcharter	weak vs strong	0.21 - 0.26	0.780488
7_37	Cellcharter	weak vs strong	0.21 - 0.26	0.8
7_38	Cellcharter	weak vs strong	0.21 - 0.26	0.883721
7_39	Cellcharter	weak vs strong	0.21 - 0.26	0.777778
7_40	Cellcharter	weak vs strong	0.21 - 0.26	0.780488
7_41	Cellcharter	weak vs strong	0.21 - 0.26	0.829268
7_42	Cellcharter	weak vs strong	0.21 - 0.26	0.871795
7_43	Cellcharter	weak vs strong	0.21 - 0.26	0.926829
7_44	Cellcharter	weak vs strong	0.21 - 0.26	0.85
7_45	Cellcharter	weak vs strong	0.21 - 0.26	0.926829
7_46	Cellcharter	weak vs strong	0.21 - 0.26	0.878049
7_47	Cellcharter	weak vs strong	0.21 - 0.26	0.888889
7_48	Cellcharter	weak vs strong	0.21 - 0.26	0.809524
7_49	Cellcharter	weak vs strong	0.21 - 0.26	0.9
7_50	Cellcharter	weak vs strong	0.21 - 0.26	0.736842
7_51	Cellcharter	weak vs strong	0.21 - 0.26	0.857143
7_52	Cellcharter	weak vs strong	0.21 - 0.26	0.878049
7_53	Cellcharter	weak vs strong	0.21 - 0.26	0.842105
7_54	Cellcharter	weak vs strong	0.21 - 0.26	0.810811
7_55	Cellcharter	weak vs strong	0.21 - 0.26	0.810811
7_56	Cellcharter	weak vs strong	0.21 - 0.26	0.820513
7_57	Cellcharter	weak vs strong	0.21 - 0.26	0.780488
7_58	Cellcharter	weak vs strong	0.21 - 0.26	0.75
7_59	Cellcharter	weak vs strong	0.21 - 0.26	0.878049
7_60	Cellcharter	weak vs strong	0.21 - 0.26	0.769231
7_61	Cellcharter	weak vs strong	0.21 - 0.26	0.85
7_62	Cellcharter	weak vs strong	0.21 - 0.26	0.8
7_63	Cellcharter	weak vs strong	0.21 - 0.26	0.871795
7_64	Cellcharter	weak vs strong	0.21 - 0.26	0.871795
7_65	Cellcharter	weak vs strong	0.21 - 0.26	0.809524
7_66	Cellcharter	weak vs strong	0.21 - 0.26	0.818182
7_67	Cellcharter	weak vs strong	0.21 - 0.26	0.878049
7_68	Cellcharter	weak vs strong	0.21 - 0.26	0.818182
7_69	Cellcharter	weak vs strong	0.21 - 0.26	0.857143
7_70	Cellcharter	weak vs strong	0.21 - 0.26	0.9
7_71	Cellcharter	weak vs strong	0.21 - 0.26	0.780488
7_72	Cellcharter	weak vs strong	0.21 - 0.26	0.780488
7_73	Cellcharter	weak vs strong	0.21 - 0.26	0.883721
7_74	Cellcharter	weak vs strong	0.21 - 0.26	0.857143
7_75	Cellcharter	weak vs strong	0.21 - 0.26	0.85
7_76	Cellcharter	weak vs strong	0.21 - 0.26	0.829268
7_77	Cellcharter	weak vs strong	0.21 - 0.26	0.789474
7_78	Cellcharter	weak vs strong	0.21 - 0.26	0.842105
7_79	Cellcharter	weak vs strong	0.21 - 0.26	0.904762
7_80	Cellcharter	weak vs strong	0.21 - 0.26	0.85
7_81	Cellcharter	weak vs strong	0.21 - 0.26	0.789474
7_82	Cellcharter	weak vs strong	0.21 - 0.26	0.769231
7_83	Cellcharter	weak vs strong	0.21 - 0.26	0.926829
7_84	Cellcharter	weak vs strong	0.21 - 0.26	0.731707
7_85	Cellcharter	weak vs strong	0.21 - 0.26	0.923077
7_86	Cellcharter	weak vs strong	0.21 - 0.26	0.742857
7_87	Cellcharter	weak vs strong	0.21 - 0.26	0.809524
7_88	Cellcharter	weak vs strong	0.21 - 0.26	0.756757
7_89	Cellcharter	weak vs strong	0.21 - 0.26	0.702703
7_90	Cellcharter	weak vs strong	0.21 - 0.26	0.857143
7_91	Cellcharter	weak vs strong	0.21 - 0.26	0.85
7_92	Cellcharter	weak vs strong	0.21 - 0.26	0.837209
7_93	Cellcharter	weak vs strong	0.21 - 0.26	0.837209
7_94	Cellcharter	weak vs strong	0.21 - 0.26	0.878049
7_95	Cellcharter	weak vs strong	0.21 - 0.26	0.789474
7_96	Cellcharter	weak vs strong	0.21 - 0.26	0.9
7_97	Cellcharter	weak vs strong	0.21 - 0.26	0.871795
7_98	Cellcharter	weak vs strong	0.21 - 0.26	0.8
7_99	Cellcharter	weak vs strong	0.21 - 0.26	0.810811
7_100	Cellcharter	weak vs strong	0.21 - 0.26	0.918919
8_1	Cellcharter	random vs weak	0.21 - 0.26	0.684211
8_2	Cellcharter	random vs weak	0.21 - 0.26	0.697674
8_3	Cellcharter	random vs weak	0.21 - 0.26	0.736842
8_4	Cellcharter	random vs weak	0.21 - 0.26	0.681818
8_5	Cellcharter	random vs weak	0.21 - 0.26	0.809524
8_6	Cellcharter	random vs weak	0.21 - 0.26	0.769231
8_7	Cellcharter	random vs weak	0.21 - 0.26	0.666667
8_8	Cellcharter	random vs weak	0.21 - 0.26	0.769231
8_9	Cellcharter	random vs weak	0.21 - 0.26	0.7
8_10	Cellcharter	random vs weak	0.21 - 0.26	0.75
8_11	Cellcharter	random vs weak	0.21 - 0.26	0.666667
8_12	Cellcharter	random vs weak	0.21 - 0.26	0.772727
8_13	Cellcharter	random vs weak	0.21 - 0.26	0.714286
8_14	Cellcharter	random vs weak	0.21 - 0.26	0.684211
8_15	Cellcharter	random vs weak	0.21 - 0.26	0.634146
8_16	Cellcharter	random vs weak	0.21 - 0.26	0.863636
8_17	Cellcharter	random vs weak	0.21 - 0.26	0.777778
8_18	Cellcharter	random vs weak	0.21 - 0.26	0.631579
8_19	Cellcharter	random vs weak	0.21 - 0.26	0.611111
8_20	Cellcharter	random vs weak	0.21 - 0.26	0.829268
8_21	Cellcharter	random vs weak	0.21 - 0.26	0.717949
8_22	Cellcharter	random vs weak	0.21 - 0.26	0.631579
8_23	Cellcharter	random vs weak	0.21 - 0.26	0.680851
8_24	Cellcharter	random vs weak	0.21 - 0.26	0.634146
8_25	Cellcharter	random vs weak	0.21 - 0.26	0.789474
8_26	Cellcharter	random vs weak	0.21 - 0.26	0.631579
8_27	Cellcharter	random vs weak	0.21 - 0.26	0.789474
8_28	Cellcharter	random vs weak	0.21 - 0.26	0.685714
8_29	Cellcharter	random vs weak	0.21 - 0.26	0.8
8_30	Cellcharter	random vs weak	0.21 - 0.26	0.809524
8_31	Cellcharter	random vs weak	0.21 - 0.26	0.826087
8_32	Cellcharter	random vs weak	0.21 - 0.26	0.7
8_33	Cellcharter	random vs weak	0.21 - 0.26	0.717949
8_34	Cellcharter	random vs weak	0.21 - 0.26	0.697674
8_35	Cellcharter	random vs weak	0.21 - 0.26	0.818182
8_36	Cellcharter	random vs weak	0.21 - 0.26	0.682927
8_37	Cellcharter	random vs weak	0.21 - 0.26	0.714286
8_38	Cellcharter	random vs weak	0.21 - 0.26	0.75
8_39	Cellcharter	random vs weak	0.21 - 0.26	0.761905
8_40	Cellcharter	random vs weak	0.21 - 0.26	0.769231
8_41	Cellcharter	random vs weak	0.21 - 0.26	0.769231
8_42	Cellcharter	random vs weak	0.21 - 0.26	0.829268
8_43	Cellcharter	random vs weak	0.21 - 0.26	0.761905
8_44	Cellcharter	random vs weak	0.21 - 0.26	0.666667
8_45	Cellcharter	random vs weak	0.21 - 0.26	0.837209
8_46	Cellcharter	random vs weak	0.21 - 0.26	0.682927
8_47	Cellcharter	random vs weak	0.21 - 0.26	0.761905
8_48	Cellcharter	random vs weak	0.21 - 0.26	0.75
8_49	Cellcharter	random vs weak	0.21 - 0.26	0.844444
8_50	Cellcharter	random vs weak	0.21 - 0.26	0.645161
8_51	Cellcharter	random vs weak	0.21 - 0.26	0.666667
8_52	Cellcharter	random vs weak	0.21 - 0.26	0.736842
8_53	Cellcharter	random vs weak	0.21 - 0.26	0.780488
8_54	Cellcharter	random vs weak	0.21 - 0.26	0.717949
8_55	Cellcharter	random vs weak	0.21 - 0.26	0.717949
8_56	Cellcharter	random vs weak	0.21 - 0.26	0.75
8_57	Cellcharter	random vs weak	0.21 - 0.26	0.756757
8_58	Cellcharter	random vs weak	0.21 - 0.26	0.742857
8_59	Cellcharter	random vs weak	0.21 - 0.26	0.717949
8_60	Cellcharter	random vs weak	0.21 - 0.26	0.697674
8_61	Cellcharter	random vs weak	0.21 - 0.26	0.682927
8_62	Cellcharter	random vs weak	0.21 - 0.26	0.765957
8_63	Cellcharter	random vs weak	0.21 - 0.26	0.769231
8_64	Cellcharter	random vs weak	0.21 - 0.26	0.717949
8_65	Cellcharter	random vs weak	0.21 - 0.26	0.648649
8_66	Cellcharter	random vs weak	0.21 - 0.26	0.8
8_67	Cellcharter	random vs weak	0.21 - 0.26	0.722222
8_68	Cellcharter	random vs weak	0.21 - 0.26	0.702703
8_69	Cellcharter	random vs weak	0.21 - 0.26	0.809524
8_70	Cellcharter	random vs weak	0.21 - 0.26	0.809524
8_71	Cellcharter	random vs weak	0.21 - 0.26	0.736842
8_72	Cellcharter	random vs weak	0.21 - 0.26	0.820513
8_73	Cellcharter	random vs weak	0.21 - 0.26	0.736842
8_74	Cellcharter	random vs weak	0.21 - 0.26	0.809524
8_75	Cellcharter	random vs weak	0.21 - 0.26	0.7
8_76	Cellcharter	random vs weak	0.21 - 0.26	0.780488
8_77	Cellcharter	random vs weak	0.21 - 0.26	0.651163
8_78	Cellcharter	random vs weak	0.21 - 0.26	0.714286
8_79	Cellcharter	random vs weak	0.21 - 0.26	0.651163
8_80	Cellcharter	random vs weak	0.21 - 0.26	0.790698
8_81	Cellcharter	random vs weak	0.21 - 0.26	0.717949
8_82	Cellcharter	random vs weak	0.21 - 0.26	0.755556
8_83	Cellcharter	random vs weak	0.21 - 0.26	0.772727
8_84	Cellcharter	random vs weak	0.21 - 0.26	0.878049
8_85	Cellcharter	random vs weak	0.21 - 0.26	0.930233
8_86	Cellcharter	random vs weak	0.21 - 0.26	0.611111
8_87	Cellcharter	random vs weak	0.21 - 0.26	0.682927
8_88	Cellcharter	random vs weak	0.21 - 0.26	0.65
8_89	Cellcharter	random vs weak	0.21 - 0.26	0.717949
8_90	Cellcharter	random vs weak	0.21 - 0.26	0.736842
8_91	Cellcharter	random vs weak	0.21 - 0.26	0.65
8_92	Cellcharter	random vs weak	0.21 - 0.26	0.857143
8_93	Cellcharter	random vs weak	0.21 - 0.26	0.75
8_94	Cellcharter	random vs weak	0.21 - 0.26	0.769231
8_95	Cellcharter	random vs weak	0.21 - 0.26	0.702703
8_96	Cellcharter	random vs weak	0.21 - 0.26	0.619048
8_97	Cellcharter	random vs weak	0.21 - 0.26	0.809524
8_98	Cellcharter	random vs weak	0.21 - 0.26	0.772727
8_99	Cellcharter	random vs weak	0.21 - 0.26	0.769231
8_100	Cellcharter	random vs weak	0.21 - 0.26	0.628571
9_1	Cellcharter	random vs strong	0.21 - 0.26	0.926829
9_2	Cellcharter	random vs strong	0.21 - 0.26	0.974359
9_3	Cellcharter	random vs strong	0.21 - 0.26	0.947368
9_4	Cellcharter	random vs strong	0.21 - 0.26	0.952381
9_5	Cellcharter	random vs strong	0.21 - 0.26	0.97561
9_6	Cellcharter	random vs strong	0.21 - 0.26	0.974359
9_7	Cellcharter	random vs strong	0.21 - 0.26	0.95
9_8	Cellcharter	random vs strong	0.21 - 0.26	0.95
9_9	Cellcharter	random vs strong	0.21 - 0.26	0.930233
9_10	Cellcharter	random vs strong	0.21 - 0.26	0.947368
9_11	Cellcharter	random vs strong	0.21 - 0.26	0.95
9_12	Cellcharter	random vs strong	0.21 - 0.26	0.95
9_13	Cellcharter	random vs strong	0.21 - 0.26	1
9_14	Cellcharter	random vs strong	0.21 - 0.26	0.947368
9_15	Cellcharter	random vs strong	0.21 - 0.26	0.952381
9_16	Cellcharter	random vs strong	0.21 - 0.26	0.97561
9_17	Cellcharter	random vs strong	0.21 - 0.26	0.974359
9_18	Cellcharter	random vs strong	0.21 - 0.26	0.926829
9_19	Cellcharter	random vs strong	0.21 - 0.26	0.95
9_20	Cellcharter	random vs strong	0.21 - 0.26	0.97561
9_21	Cellcharter	random vs strong	0.21 - 0.26	0.926829
9_22	Cellcharter	random vs strong	0.21 - 0.26	0.930233
9_23	Cellcharter	random vs strong	0.21 - 0.26	0.926829
9_24	Cellcharter	random vs strong	0.21 - 0.26	1
9_25	Cellcharter	random vs strong	0.21 - 0.26	0.97561
9_26	Cellcharter	random vs strong	0.21 - 0.26	0.923077
9_27	Cellcharter	random vs strong	0.21 - 0.26	0.952381
9_28	Cellcharter	random vs strong	0.21 - 0.26	0.923077
9_29	Cellcharter	random vs strong	0.21 - 0.26	0.930233
9_30	Cellcharter	random vs strong	0.21 - 0.26	0.926829
9_31	Cellcharter	random vs strong	0.21 - 0.26	0.97561
9_32	Cellcharter	random vs strong	0.21 - 0.26	0.923077
9_33	Cellcharter	random vs strong	0.21 - 0.26	0.923077
9_34	Cellcharter	random vs strong	0.21 - 0.26	0.95
9_35	Cellcharter	random vs strong	0.21 - 0.26	0.904762
9_36	Cellcharter	random vs strong	0.21 - 0.26	0.947368
9_37	Cellcharter	random vs strong	0.21 - 0.26	0.974359
9_38	Cellcharter	random vs strong	0.21 - 0.26	0.974359
9_39	Cellcharter	random vs strong	0.21 - 0.26	0.952381
9_40	Cellcharter	random vs strong	0.21 - 0.26	0.926829
9_41	Cellcharter	random vs strong	0.21 - 0.26	0.904762
9_42	Cellcharter	random vs strong	0.21 - 0.26	0.952381
9_43	Cellcharter	random vs strong	0.21 - 0.26	0.974359
9_44	Cellcharter	random vs strong	0.21 - 0.26	0.930233
9_45	Cellcharter	random vs strong	0.21 - 0.26	0.952381
9_46	Cellcharter	random vs strong	0.21 - 0.26	0.974359
9_47	Cellcharter	random vs strong	0.21 - 0.26	0.97561
9_48	Cellcharter	random vs strong	0.21 - 0.26	0.95
9_49	Cellcharter	random vs strong	0.21 - 0.26	0.97561
9_50	Cellcharter	random vs strong	0.21 - 0.26	1
9_51	Cellcharter	random vs strong	0.21 - 0.26	0.97561
9_52	Cellcharter	random vs strong	0.21 - 0.26	0.909091
9_53	Cellcharter	random vs strong	0.21 - 0.26	0.97561
9_54	Cellcharter	random vs strong	0.21 - 0.26	0.930233
9_55	Cellcharter	random vs strong	0.21 - 0.26	0.923077
9_56	Cellcharter	random vs strong	0.21 - 0.26	0.926829
9_57	Cellcharter	random vs strong	0.21 - 0.26	1
9_58	Cellcharter	random vs strong	0.21 - 0.26	0.864865
9_59	Cellcharter	random vs strong	0.21 - 0.26	0.97561
9_60	Cellcharter	random vs strong	0.21 - 0.26	0.95
9_61	Cellcharter	random vs strong	0.21 - 0.26	0.857143
9_62	Cellcharter	random vs strong	0.21 - 0.26	0.97561
9_63	Cellcharter	random vs strong	0.21 - 0.26	0.930233
9_64	Cellcharter	random vs strong	0.21 - 0.26	0.97561
9_65	Cellcharter	random vs strong	0.21 - 0.26	0.97561
9_66	Cellcharter	random vs strong	0.21 - 0.26	0.974359
9_67	Cellcharter	random vs strong	0.21 - 0.26	0.97561
9_68	Cellcharter	random vs strong	0.21 - 0.26	0.95
9_69	Cellcharter	random vs strong	0.21 - 0.26	0.97561
9_70	Cellcharter	random vs strong	0.21 - 0.26	0.95
9_71	Cellcharter	random vs strong	0.21 - 0.26	0.842105
9_72	Cellcharter	random vs strong	0.21 - 0.26	1
9_73	Cellcharter	random vs strong	0.21 - 0.26	0.926829
9_74	Cellcharter	random vs strong	0.21 - 0.26	0.974359
9_75	Cellcharter	random vs strong	0.21 - 0.26	0.97561
9_76	Cellcharter	random vs strong	0.21 - 0.26	0.952381
9_77	Cellcharter	random vs strong	0.21 - 0.26	0.952381
9_78	Cellcharter	random vs strong	0.21 - 0.26	0.974359
9_79	Cellcharter	random vs strong	0.21 - 0.26	1
9_80	Cellcharter	random vs strong	0.21 - 0.26	1
9_81	Cellcharter	random vs strong	0.21 - 0.26	0.95
9_82	Cellcharter	random vs strong	0.21 - 0.26	1
9_83	Cellcharter	random vs strong	0.21 - 0.26	1
9_84	Cellcharter	random vs strong	0.21 - 0.26	0.95
9_85	Cellcharter	random vs strong	0.21 - 0.26	0.97561
9_86	Cellcharter	random vs strong	0.21 - 0.26	0.95
9_87	Cellcharter	random vs strong	0.21 - 0.26	0.864865
9_88	Cellcharter	random vs strong	0.21 - 0.26	0.97561
9_89	Cellcharter	random vs strong	0.21 - 0.26	1
9_90	Cellcharter	random vs strong	0.21 - 0.26	0.923077
9_91	Cellcharter	random vs strong	0.21 - 0.26	0.888889
9_92	Cellcharter	random vs strong	0.21 - 0.26	0.95
9_93	Cellcharter	random vs strong	0.21 - 0.26	0.904762
9_94	Cellcharter	random vs strong	0.21 - 0.26	1
9_95	Cellcharter	random vs strong	0.21 - 0.26	0.95
9_96	Cellcharter	random vs strong	0.21 - 0.26	0.974359
9_97	Cellcharter	random vs strong	0.21 - 0.26	0.97561
9_98	Cellcharter	random vs strong	0.21 - 0.26	0.97561
9_99	Cellcharter	random vs strong	0.21 - 0.26	0.923077
9_100	Cellcharter	random vs strong	0.21 - 0.26	0.883721
10_1	Cellcharter	weak vs strong	0.24 - 0.25	0.926829
10_2	Cellcharter	weak vs strong	0.24 - 0.25	0.878049
10_3	Cellcharter	weak vs strong	0.24 - 0.25	0.909091
10_4	Cellcharter	weak vs strong	0.24 - 0.25	0.904762
10_5	Cellcharter	weak vs strong	0.24 - 0.25	0.926829
10_6	Cellcharter	weak vs strong	0.24 - 0.25	0.926829
10_7	Cellcharter	weak vs strong	0.24 - 0.25	0.95
10_8	Cellcharter	weak vs strong	0.24 - 0.25	0.904762
10_9	Cellcharter	weak vs strong	0.24 - 0.25	0.952381
10_10	Cellcharter	weak vs strong	0.24 - 0.25	0.894737
10_11	Cellcharter	weak vs strong	0.24 - 0.25	0.923077
10_12	Cellcharter	weak vs strong	0.24 - 0.25	0.97561
10_13	Cellcharter	weak vs strong	0.24 - 0.25	0.904762
10_14	Cellcharter	weak vs strong	0.24 - 0.25	0.904762
10_15	Cellcharter	weak vs strong	0.24 - 0.25	0.883721
10_16	Cellcharter	weak vs strong	0.24 - 0.25	0.947368
10_17	Cellcharter	weak vs strong	0.24 - 0.25	0.95
10_18	Cellcharter	weak vs strong	0.24 - 0.25	0.923077
10_19	Cellcharter	weak vs strong	0.24 - 0.25	0.947368
10_20	Cellcharter	weak vs strong	0.24 - 0.25	0.926829
10_21	Cellcharter	weak vs strong	0.24 - 0.25	0.923077
10_22	Cellcharter	weak vs strong	0.24 - 0.25	0.95
10_23	Cellcharter	weak vs strong	0.24 - 0.25	0.878049
10_24	Cellcharter	weak vs strong	0.24 - 0.25	0.883721
10_25	Cellcharter	weak vs strong	0.24 - 0.25	0.904762
10_26	Cellcharter	weak vs strong	0.24 - 0.25	0.923077
10_27	Cellcharter	weak vs strong	0.24 - 0.25	0.95
10_28	Cellcharter	weak vs strong	0.24 - 0.25	0.97561
10_29	Cellcharter	weak vs strong	0.24 - 0.25	0.947368
10_30	Cellcharter	weak vs strong	0.24 - 0.25	0.894737
10_31	Cellcharter	weak vs strong	0.24 - 0.25	0.926829
10_32	Cellcharter	weak vs strong	0.24 - 0.25	0.9
10_33	Cellcharter	weak vs strong	0.24 - 0.25	0.930233
10_34	Cellcharter	weak vs strong	0.24 - 0.25	0.923077
10_35	Cellcharter	weak vs strong	0.24 - 0.25	0.974359
10_36	Cellcharter	weak vs strong	0.24 - 0.25	0.95
10_37	Cellcharter	weak vs strong	0.24 - 0.25	0.9
10_38	Cellcharter	weak vs strong	0.24 - 0.25	0.95
10_39	Cellcharter	weak vs strong	0.24 - 0.25	0.904762
10_40	Cellcharter	weak vs strong	0.24 - 0.25	0.857143
10_41	Cellcharter	weak vs strong	0.24 - 0.25	0.857143
10_42	Cellcharter	weak vs strong	0.24 - 0.25	0.878049
10_43	Cellcharter	weak vs strong	0.24 - 0.25	0.809524
10_44	Cellcharter	weak vs strong	0.24 - 0.25	0.974359
10_45	Cellcharter	weak vs strong	0.24 - 0.25	0.95
10_46	Cellcharter	weak vs strong	0.24 - 0.25	0.904762
10_47	Cellcharter	weak vs strong	0.24 - 0.25	0.871795
10_48	Cellcharter	weak vs strong	0.24 - 0.25	0.9
10_49	Cellcharter	weak vs strong	0.24 - 0.25	0.952381
10_50	Cellcharter	weak vs strong	0.24 - 0.25	0.926829
10_51	Cellcharter	weak vs strong	0.24 - 0.25	0.926829
10_52	Cellcharter	weak vs strong	0.24 - 0.25	0.857143
10_53	Cellcharter	weak vs strong	0.24 - 0.25	0.878049
10_54	Cellcharter	weak vs strong	0.24 - 0.25	0.952381
10_55	Cellcharter	weak vs strong	0.24 - 0.25	0.904762
10_56	Cellcharter	weak vs strong	0.24 - 0.25	0.878049
10_57	Cellcharter	weak vs strong	0.24 - 0.25	0.918919
10_58	Cellcharter	weak vs strong	0.24 - 0.25	0.883721
10_59	Cellcharter	weak vs strong	0.24 - 0.25	0.952381
10_60	Cellcharter	weak vs strong	0.24 - 0.25	0.904762
10_61	Cellcharter	weak vs strong	0.24 - 0.25	0.9
10_62	Cellcharter	weak vs strong	0.24 - 0.25	0.930233
10_63	Cellcharter	weak vs strong	0.24 - 0.25	0.85
10_64	Cellcharter	weak vs strong	0.24 - 0.25	0.842105
10_65	Cellcharter	weak vs strong	0.24 - 0.25	0.926829
10_66	Cellcharter	weak vs strong	0.24 - 0.25	1
10_67	Cellcharter	weak vs strong	0.24 - 0.25	0.947368
10_68	Cellcharter	weak vs strong	0.24 - 0.25	0.842105
10_69	Cellcharter	weak vs strong	0.24 - 0.25	0.909091
10_70	Cellcharter	weak vs strong	0.24 - 0.25	0.930233
10_71	Cellcharter	weak vs strong	0.24 - 0.25	0.926829
10_72	Cellcharter	weak vs strong	0.24 - 0.25	0.894737
10_73	Cellcharter	weak vs strong	0.24 - 0.25	0.923077
10_74	Cellcharter	weak vs strong	0.24 - 0.25	0.883721
10_75	Cellcharter	weak vs strong	0.24 - 0.25	0.952381
10_76	Cellcharter	weak vs strong	0.24 - 0.25	0.923077
10_77	Cellcharter	weak vs strong	0.24 - 0.25	0.863636
10_78	Cellcharter	weak vs strong	0.24 - 0.25	0.871795
10_79	Cellcharter	weak vs strong	0.24 - 0.25	0.918919
10_80	Cellcharter	weak vs strong	0.24 - 0.25	0.871795
10_81	Cellcharter	weak vs strong	0.24 - 0.25	0.97561
10_82	Cellcharter	weak vs strong	0.24 - 0.25	0.9
10_83	Cellcharter	weak vs strong	0.24 - 0.25	0.923077
10_84	Cellcharter	weak vs strong	0.24 - 0.25	0.878049
10_85	Cellcharter	weak vs strong	0.24 - 0.25	0.95
10_86	Cellcharter	weak vs strong	0.24 - 0.25	0.878049
10_87	Cellcharter	weak vs strong	0.24 - 0.25	0.952381
10_88	Cellcharter	weak vs strong	0.24 - 0.25	0.894737
10_89	Cellcharter	weak vs strong	0.24 - 0.25	0.95
10_90	Cellcharter	weak vs strong	0.24 - 0.25	0.926829
10_91	Cellcharter	weak vs strong	0.24 - 0.25	0.894737
10_92	Cellcharter	weak vs strong	0.24 - 0.25	0.857143
10_93	Cellcharter	weak vs strong	0.24 - 0.25	0.894737
10_94	Cellcharter	weak vs strong	0.24 - 0.25	0.95
10_95	Cellcharter	weak vs strong	0.24 - 0.25	0.85
10_96	Cellcharter	weak vs strong	0.24 - 0.25	0.904762
10_97	Cellcharter	weak vs strong	0.24 - 0.25	0.923077
10_98	Cellcharter	weak vs strong	0.24 - 0.25	0.888889
10_99	Cellcharter	weak vs strong	0.24 - 0.25	0.904762
10_100	Cellcharter	weak vs strong	0.24 - 0.25	0.9
11_1	Cellcharter	random vs weak	0.24 - 0.25	0.810811
11_2	Cellcharter	random vs weak	0.24 - 0.25	0.820513
11_3	Cellcharter	random vs weak	0.24 - 0.25	0.829268
11_4	Cellcharter	random vs weak	0.24 - 0.25	0.818182
11_5	Cellcharter	random vs weak	0.24 - 0.25	0.883721
11_6	Cellcharter	random vs weak	0.24 - 0.25	0.871795
11_7	Cellcharter	random vs weak	0.24 - 0.25	0.809524
11_8	Cellcharter	random vs weak	0.24 - 0.25	0.756757
11_9	Cellcharter	random vs weak	0.24 - 0.25	0.833333
11_10	Cellcharter	random vs weak	0.24 - 0.25	0.8
11_11	Cellcharter	random vs weak	0.24 - 0.25	0.820513
11_12	Cellcharter	random vs weak	0.24 - 0.25	0.842105
11_13	Cellcharter	random vs weak	0.24 - 0.25	0.904762
11_14	Cellcharter	random vs weak	0.24 - 0.25	0.829268
11_15	Cellcharter	random vs weak	0.24 - 0.25	0.810811
11_16	Cellcharter	random vs weak	0.24 - 0.25	0.878049
11_17	Cellcharter	random vs weak	0.24 - 0.25	0.85
11_18	Cellcharter	random vs weak	0.24 - 0.25	0.820513
11_19	Cellcharter	random vs weak	0.24 - 0.25	0.894737
11_20	Cellcharter	random vs weak	0.24 - 0.25	0.809524
11_21	Cellcharter	random vs weak	0.24 - 0.25	0.871795
11_22	Cellcharter	random vs weak	0.24 - 0.25	0.736842
11_23	Cellcharter	random vs weak	0.24 - 0.25	0.857143
11_24	Cellcharter	random vs weak	0.24 - 0.25	0.85
11_25	Cellcharter	random vs weak	0.24 - 0.25	0.829268
11_26	Cellcharter	random vs weak	0.24 - 0.25	0.744186
11_27	Cellcharter	random vs weak	0.24 - 0.25	0.8
11_28	Cellcharter	random vs weak	0.24 - 0.25	0.722222
11_29	Cellcharter	random vs weak	0.24 - 0.25	0.777778
11_30	Cellcharter	random vs weak	0.24 - 0.25	0.736842
11_31	Cellcharter	random vs weak	0.24 - 0.25	0.837209
11_32	Cellcharter	random vs weak	0.24 - 0.25	0.8
11_33	Cellcharter	random vs weak	0.24 - 0.25	0.736842
11_34	Cellcharter	random vs weak	0.24 - 0.25	0.810811
11_35	Cellcharter	random vs weak	0.24 - 0.25	0.727273
11_36	Cellcharter	random vs weak	0.24 - 0.25	0.904762
11_37	Cellcharter	random vs weak	0.24 - 0.25	0.722222
11_38	Cellcharter	random vs weak	0.24 - 0.25	0.894737
11_39	Cellcharter	random vs weak	0.24 - 0.25	0.705882
11_40	Cellcharter	random vs weak	0.24 - 0.25	0.829268
11_41	Cellcharter	random vs weak	0.24 - 0.25	0.820513
11_42	Cellcharter	random vs weak	0.24 - 0.25	0.772727
11_43	Cellcharter	random vs weak	0.24 - 0.25	0.833333
11_44	Cellcharter	random vs weak	0.24 - 0.25	0.722222
11_45	Cellcharter	random vs weak	0.24 - 0.25	0.765957
11_46	Cellcharter	random vs weak	0.24 - 0.25	0.8
11_47	Cellcharter	random vs weak	0.24 - 0.25	0.8
11_48	Cellcharter	random vs weak	0.24 - 0.25	0.666667
11_49	Cellcharter	random vs weak	0.24 - 0.25	0.769231
11_50	Cellcharter	random vs weak	0.24 - 0.25	0.926829
11_51	Cellcharter	random vs weak	0.24 - 0.25	0.918919
11_52	Cellcharter	random vs weak	0.24 - 0.25	0.9
11_53	Cellcharter	random vs weak	0.24 - 0.25	0.789474
11_54	Cellcharter	random vs weak	0.24 - 0.25	0.8
11_55	Cellcharter	random vs weak	0.24 - 0.25	0.85
11_56	Cellcharter	random vs weak	0.24 - 0.25	0.9
11_57	Cellcharter	random vs weak	0.24 - 0.25	0.702703
11_58	Cellcharter	random vs weak	0.24 - 0.25	0.742857
11_59	Cellcharter	random vs weak	0.24 - 0.25	0.9
11_60	Cellcharter	random vs weak	0.24 - 0.25	0.9
11_61	Cellcharter	random vs weak	0.24 - 0.25	0.9
11_62	Cellcharter	random vs weak	0.24 - 0.25	0.974359
11_63	Cellcharter	random vs weak	0.24 - 0.25	0.85
11_64	Cellcharter	random vs weak	0.24 - 0.25	0.842105
11_65	Cellcharter	random vs weak	0.24 - 0.25	0.8
11_66	Cellcharter	random vs weak	0.24 - 0.25	0.864865
11_67	Cellcharter	random vs weak	0.24 - 0.25	0.863636
11_68	Cellcharter	random vs weak	0.24 - 0.25	0.769231
11_69	Cellcharter	random vs weak	0.24 - 0.25	0.842105
11_70	Cellcharter	random vs weak	0.24 - 0.25	0.857143
11_71	Cellcharter	random vs weak	0.24 - 0.25	0.756757
11_72	Cellcharter	random vs weak	0.24 - 0.25	0.8
11_73	Cellcharter	random vs weak	0.24 - 0.25	0.9
11_74	Cellcharter	random vs weak	0.24 - 0.25	0.863636
11_75	Cellcharter	random vs weak	0.24 - 0.25	0.810811
11_76	Cellcharter	random vs weak	0.24 - 0.25	0.883721
11_77	Cellcharter	random vs weak	0.24 - 0.25	0.842105
11_78	Cellcharter	random vs weak	0.24 - 0.25	0.777778
11_79	Cellcharter	random vs weak	0.24 - 0.25	0.894737
11_80	Cellcharter	random vs weak	0.24 - 0.25	0.780488
11_81	Cellcharter	random vs weak	0.24 - 0.25	0.809524
11_82	Cellcharter	random vs weak	0.24 - 0.25	0.894737
11_83	Cellcharter	random vs weak	0.24 - 0.25	0.833333
11_84	Cellcharter	random vs weak	0.24 - 0.25	0.857143
11_85	Cellcharter	random vs weak	0.24 - 0.25	0.820513
11_86	Cellcharter	random vs weak	0.24 - 0.25	0.809524
11_87	Cellcharter	random vs weak	0.24 - 0.25	0.8
11_88	Cellcharter	random vs weak	0.24 - 0.25	0.818182
11_89	Cellcharter	random vs weak	0.24 - 0.25	0.8
11_90	Cellcharter	random vs weak	0.24 - 0.25	0.789474
11_91	Cellcharter	random vs weak	0.24 - 0.25	0.842105
11_92	Cellcharter	random vs weak	0.24 - 0.25	0.894737
11_93	Cellcharter	random vs weak	0.24 - 0.25	0.923077
11_94	Cellcharter	random vs weak	0.24 - 0.25	0.837209
11_95	Cellcharter	random vs weak	0.24 - 0.25	0.820513
11_96	Cellcharter	random vs weak	0.24 - 0.25	0.742857
11_97	Cellcharter	random vs weak	0.24 - 0.25	0.756757
11_98	Cellcharter	random vs weak	0.24 - 0.25	0.923077
11_99	Cellcharter	random vs weak	0.24 - 0.25	0.722222
11_100	Cellcharter	random vs weak	0.24 - 0.25	0.820513
12_1	Cellcharter	random vs strong	0.24 - 0.25	1
12_2	Cellcharter	random vs strong	0.24 - 0.25	0.974359
12_3	Cellcharter	random vs strong	0.24 - 0.25	0.923077
12_4	Cellcharter	random vs strong	0.24 - 0.25	0.97561
12_5	Cellcharter	random vs strong	0.24 - 0.25	0.97561
12_6	Cellcharter	random vs strong	0.24 - 0.25	1
12_7	Cellcharter	random vs strong	0.24 - 0.25	0.952381
12_8	Cellcharter	random vs strong	0.24 - 0.25	0.918919
12_9	Cellcharter	random vs strong	0.24 - 0.25	1
12_10	Cellcharter	random vs strong	0.24 - 0.25	0.952381
12_11	Cellcharter	random vs strong	0.24 - 0.25	0.974359
12_12	Cellcharter	random vs strong	0.24 - 0.25	1
12_13	Cellcharter	random vs strong	0.24 - 0.25	0.97561
12_14	Cellcharter	random vs strong	0.24 - 0.25	0.947368
12_15	Cellcharter	random vs strong	0.24 - 0.25	0.947368
12_16	Cellcharter	random vs strong	0.24 - 0.25	0.97561
12_17	Cellcharter	random vs strong	0.24 - 0.25	0.923077
12_18	Cellcharter	random vs strong	0.24 - 0.25	0.947368
12_19	Cellcharter	random vs strong	0.24 - 0.25	1
12_20	Cellcharter	random vs strong	0.24 - 0.25	0.923077
12_21	Cellcharter	random vs strong	0.24 - 0.25	1
12_22	Cellcharter	random vs strong	0.24 - 0.25	0.947368
12_23	Cellcharter	random vs strong	0.24 - 0.25	0.95
12_24	Cellcharter	random vs strong	0.24 - 0.25	0.95
12_25	Cellcharter	random vs strong	0.24 - 0.25	0.947368
12_26	Cellcharter	random vs strong	0.24 - 0.25	0.95
12_27	Cellcharter	random vs strong	0.24 - 0.25	0.947368
12_28	Cellcharter	random vs strong	0.24 - 0.25	0.974359
12_29	Cellcharter	random vs strong	0.24 - 0.25	0.947368
12_30	Cellcharter	random vs strong	0.24 - 0.25	0.947368
12_31	Cellcharter	random vs strong	0.24 - 0.25	0.97561
12_32	Cellcharter	random vs strong	0.24 - 0.25	0.947368
12_33	Cellcharter	random vs strong	0.24 - 0.25	0.974359
12_34	Cellcharter	random vs strong	0.24 - 0.25	0.918919
12_35	Cellcharter	random vs strong	0.24 - 0.25	0.904762
12_36	Cellcharter	random vs strong	0.24 - 0.25	0.952381
12_37	Cellcharter	random vs strong	0.24 - 0.25	0.947368
12_38	Cellcharter	random vs strong	0.24 - 0.25	0.947368
12_39	Cellcharter	random vs strong	0.24 - 0.25	0.95
12_40	Cellcharter	random vs strong	0.24 - 0.25	0.97561
12_41	Cellcharter	random vs strong	0.24 - 0.25	1
12_42	Cellcharter	random vs strong	0.24 - 0.25	0.974359
12_43	Cellcharter	random vs strong	0.24 - 0.25	0.974359
12_44	Cellcharter	random vs strong	0.24 - 0.25	0.97561
12_45	Cellcharter	random vs strong	0.24 - 0.25	0.97561
12_46	Cellcharter	random vs strong	0.24 - 0.25	0.947368
12_47	Cellcharter	random vs strong	0.24 - 0.25	0.95
12_48	Cellcharter	random vs strong	0.24 - 0.25	0.918919
12_49	Cellcharter	random vs strong	0.24 - 0.25	1
12_50	Cellcharter	random vs strong	0.24 - 0.25	0.952381
12_51	Cellcharter	random vs strong	0.24 - 0.25	1
12_52	Cellcharter	random vs strong	0.24 - 0.25	0.97561
12_53	Cellcharter	random vs strong	0.24 - 0.25	0.974359
12_54	Cellcharter	random vs strong	0.24 - 0.25	0.974359
12_55	Cellcharter	random vs strong	0.24 - 0.25	0.974359
12_56	Cellcharter	random vs strong	0.24 - 0.25	0.97561
12_57	Cellcharter	random vs strong	0.24 - 0.25	0.95
12_58	Cellcharter	random vs strong	0.24 - 0.25	0.974359
12_59	Cellcharter	random vs strong	0.24 - 0.25	0.97561
12_60	Cellcharter	random vs strong	0.24 - 0.25	0.97561
12_61	Cellcharter	random vs strong	0.24 - 0.25	0.947368
12_62	Cellcharter	random vs strong	0.24 - 0.25	1
12_63	Cellcharter	random vs strong	0.24 - 0.25	0.947368
12_64	Cellcharter	random vs strong	0.24 - 0.25	0.974359
12_65	Cellcharter	random vs strong	0.24 - 0.25	0.97561
12_66	Cellcharter	random vs strong	0.24 - 0.25	0.923077
12_67	Cellcharter	random vs strong	0.24 - 0.25	0.974359
12_68	Cellcharter	random vs strong	0.24 - 0.25	1
12_69	Cellcharter	random vs strong	0.24 - 0.25	0.974359
12_70	Cellcharter	random vs strong	0.24 - 0.25	0.947368
12_71	Cellcharter	random vs strong	0.24 - 0.25	0.974359
12_72	Cellcharter	random vs strong	0.24 - 0.25	0.97561
12_73	Cellcharter	random vs strong	0.24 - 0.25	1
12_74	Cellcharter	random vs strong	0.24 - 0.25	1
12_75	Cellcharter	random vs strong	0.24 - 0.25	0.974359
12_76	Cellcharter	random vs strong	0.24 - 0.25	0.97561
12_77	Cellcharter	random vs strong	0.24 - 0.25	1
12_78	Cellcharter	random vs strong	0.24 - 0.25	0.947368
12_79	Cellcharter	random vs strong	0.24 - 0.25	0.97561
12_80	Cellcharter	random vs strong	0.24 - 0.25	0.97561
12_81	Cellcharter	random vs strong	0.24 - 0.25	0.930233
12_82	Cellcharter	random vs strong	0.24 - 0.25	1
12_83	Cellcharter	random vs strong	0.24 - 0.25	0.947368
12_84	Cellcharter	random vs strong	0.24 - 0.25	0.97561
12_85	Cellcharter	random vs strong	0.24 - 0.25	0.97561
12_86	Cellcharter	random vs strong	0.24 - 0.25	0.974359
12_87	Cellcharter	random vs strong	0.24 - 0.25	1
12_88	Cellcharter	random vs strong	0.24 - 0.25	0.97561
12_89	Cellcharter	random vs strong	0.24 - 0.25	0.97561
12_90	Cellcharter	random vs strong	0.24 - 0.25	0.9
12_91	Cellcharter	random vs strong	0.24 - 0.25	0.974359
12_92	Cellcharter	random vs strong	0.24 - 0.25	0.947368
12_93	Cellcharter	random vs strong	0.24 - 0.25	0.95
12_94	Cellcharter	random vs strong	0.24 - 0.25	1
12_95	Cellcharter	random vs strong	0.24 - 0.25	0.95
12_96	Cellcharter	random vs strong	0.24 - 0.25	0.923077
12_97	Cellcharter	random vs strong	0.24 - 0.25	0.97561
12_98	Cellcharter	random vs strong	0.24 - 0.25	1
12_99	Cellcharter	random vs strong	0.24 - 0.25	0.947368
12_100	Cellcharter	random vs strong	0.24 - 0.25	0.926829
13_1	Cellcharter	weak vs strong	0.25	0.923077
13_2	Cellcharter	weak vs strong	0.25	0.894737
13_3	Cellcharter	weak vs strong	0.25	0.883721
13_4	Cellcharter	weak vs strong	0.25	0.923077
13_5	Cellcharter	weak vs strong	0.25	0.878049
13_6	Cellcharter	weak vs strong	0.25	0.97561
13_7	Cellcharter	weak vs strong	0.25	0.97561
13_8	Cellcharter	weak vs strong	0.25	0.930233
13_9	Cellcharter	weak vs strong	0.25	0.85
13_10	Cellcharter	weak vs strong	0.25	0.904762
13_11	Cellcharter	weak vs strong	0.25	0.878049
13_12	Cellcharter	weak vs strong	0.25	0.857143
13_13	Cellcharter	weak vs strong	0.25	0.926829
13_14	Cellcharter	weak vs strong	0.25	0.95
13_15	Cellcharter	weak vs strong	0.25	0.947368
13_16	Cellcharter	weak vs strong	0.25	0.952381
13_17	Cellcharter	weak vs strong	0.25	0.926829
13_18	Cellcharter	weak vs strong	0.25	1
13_19	Cellcharter	weak vs strong	0.25	0.9
13_20	Cellcharter	weak vs strong	0.25	0.837209
13_21	Cellcharter	weak vs strong	0.25	0.923077
13_22	Cellcharter	weak vs strong	0.25	0.974359
13_23	Cellcharter	weak vs strong	0.25	0.952381
13_24	Cellcharter	weak vs strong	0.25	0.9
13_25	Cellcharter	weak vs strong	0.25	0.952381
13_26	Cellcharter	weak vs strong	0.25	0.930233
13_27	Cellcharter	weak vs strong	0.25	0.952381
13_28	Cellcharter	weak vs strong	0.25	0.904762
13_29	Cellcharter	weak vs strong	0.25	0.878049
13_30	Cellcharter	weak vs strong	0.25	0.923077
13_31	Cellcharter	weak vs strong	0.25	0.883721
13_32	Cellcharter	weak vs strong	0.25	0.878049
13_33	Cellcharter	weak vs strong	0.25	0.952381
13_34	Cellcharter	weak vs strong	0.25	0.926829
13_35	Cellcharter	weak vs strong	0.25	0.894737
13_36	Cellcharter	weak vs strong	0.25	0.9
13_37	Cellcharter	weak vs strong	0.25	0.871795
13_38	Cellcharter	weak vs strong	0.25	0.97561
13_39	Cellcharter	weak vs strong	0.25	0.952381
13_40	Cellcharter	weak vs strong	0.25	0.923077
13_41	Cellcharter	weak vs strong	0.25	0.947368
13_42	Cellcharter	weak vs strong	0.25	0.844444
13_43	Cellcharter	weak vs strong	0.25	0.926829
13_44	Cellcharter	weak vs strong	0.25	0.871795
13_45	Cellcharter	weak vs strong	0.25	0.863636
13_46	Cellcharter	weak vs strong	0.25	0.926829
13_47	Cellcharter	weak vs strong	0.25	0.918919
13_48	Cellcharter	weak vs strong	0.25	0.9
13_49	Cellcharter	weak vs strong	0.25	0.923077
13_50	Cellcharter	weak vs strong	0.25	0.947368
13_51	Cellcharter	weak vs strong	0.25	0.9
13_52	Cellcharter	weak vs strong	0.25	0.952381
13_53	Cellcharter	weak vs strong	0.25	0.95
13_54	Cellcharter	weak vs strong	0.25	0.95
13_55	Cellcharter	weak vs strong	0.25	0.95
13_56	Cellcharter	weak vs strong	0.25	0.974359
13_57	Cellcharter	weak vs strong	0.25	0.97561
13_58	Cellcharter	weak vs strong	0.25	0.952381
13_59	Cellcharter	weak vs strong	0.25	0.947368
13_60	Cellcharter	weak vs strong	0.25	0.878049
13_61	Cellcharter	weak vs strong	0.25	0.904762
13_62	Cellcharter	weak vs strong	0.25	0.947368
13_63	Cellcharter	weak vs strong	0.25	0.904762
13_64	Cellcharter	weak vs strong	0.25	0.952381
13_65	Cellcharter	weak vs strong	0.25	0.883721
13_66	Cellcharter	weak vs strong	0.25	0.926829
13_67	Cellcharter	weak vs strong	0.25	0.952381
13_68	Cellcharter	weak vs strong	0.25	0.904762
13_69	Cellcharter	weak vs strong	0.25	0.9
13_70	Cellcharter	weak vs strong	0.25	0.974359
13_71	Cellcharter	weak vs strong	0.25	0.95
13_72	Cellcharter	weak vs strong	0.25	0.923077
13_73	Cellcharter	weak vs strong	0.25	0.95
13_74	Cellcharter	weak vs strong	0.25	0.95
13_75	Cellcharter	weak vs strong	0.25	0.947368
13_76	Cellcharter	weak vs strong	0.25	0.904762
13_77	Cellcharter	weak vs strong	0.25	0.95
13_78	Cellcharter	weak vs strong	0.25	0.952381
13_79	Cellcharter	weak vs strong	0.25	0.926829
13_80	Cellcharter	weak vs strong	0.25	0.95
13_81	Cellcharter	weak vs strong	0.25	0.95
13_82	Cellcharter	weak vs strong	0.25	0.918919
13_83	Cellcharter	weak vs strong	0.25	0.878049
13_84	Cellcharter	weak vs strong	0.25	0.857143
13_85	Cellcharter	weak vs strong	0.25	0.95
13_86	Cellcharter	weak vs strong	0.25	0.952381
13_87	Cellcharter	weak vs strong	0.25	0.97561
13_88	Cellcharter	weak vs strong	0.25	1
13_89	Cellcharter	weak vs strong	0.25	0.918919
13_90	Cellcharter	weak vs strong	0.25	0.930233
13_91	Cellcharter	weak vs strong	0.25	0.909091
13_92	Cellcharter	weak vs strong	0.25	0.923077
13_93	Cellcharter	weak vs strong	0.25	0.9
13_94	Cellcharter	weak vs strong	0.25	0.97561
13_95	Cellcharter	weak vs strong	0.25	0.894737
13_96	Cellcharter	weak vs strong	0.25	1
13_97	Cellcharter	weak vs strong	0.25	0.95
13_98	Cellcharter	weak vs strong	0.25	0.894737
13_99	Cellcharter	weak vs strong	0.25	0.829268
13_100	Cellcharter	weak vs strong	0.25	0.888889
14_1	Cellcharter	random vs weak	0.25	0.844444
14_2	Cellcharter	random vs weak	0.25	0.923077
14_3	Cellcharter	random vs weak	0.25	0.8
14_4	Cellcharter	random vs weak	0.25	0.717949
14_5	Cellcharter	random vs weak	0.25	0.85
14_6	Cellcharter	random vs weak	0.25	0.894737
14_7	Cellcharter	random vs weak	0.25	0.95
14_8	Cellcharter	random vs weak	0.25	0.842105
14_9	Cellcharter	random vs weak	0.25	0.952381
14_10	Cellcharter	random vs weak	0.25	0.904762
14_11	Cellcharter	random vs weak	0.25	0.85
14_12	Cellcharter	random vs weak	0.25	0.818182
14_13	Cellcharter	random vs weak	0.25	0.904762
14_14	Cellcharter	random vs weak	0.25	0.9
14_15	Cellcharter	random vs weak	0.25	0.837209
14_16	Cellcharter	random vs weak	0.25	0.857143
14_17	Cellcharter	random vs weak	0.25	0.857143
14_18	Cellcharter	random vs weak	0.25	0.842105
14_19	Cellcharter	random vs weak	0.25	0.717949
14_20	Cellcharter	random vs weak	0.25	0.842105
14_21	Cellcharter	random vs weak	0.25	0.9
14_22	Cellcharter	random vs weak	0.25	0.883721
14_23	Cellcharter	random vs weak	0.25	0.871795
14_24	Cellcharter	random vs weak	0.25	0.837209
14_25	Cellcharter	random vs weak	0.25	0.947368
14_26	Cellcharter	random vs weak	0.25	0.842105
14_27	Cellcharter	random vs weak	0.25	0.97561
14_28	Cellcharter	random vs weak	0.25	0.857143
14_29	Cellcharter	random vs weak	0.25	0.769231
14_30	Cellcharter	random vs weak	0.25	0.85
14_31	Cellcharter	random vs weak	0.25	0.810811
14_32	Cellcharter	random vs weak	0.25	0.904762
14_33	Cellcharter	random vs weak	0.25	0.863636
14_34	Cellcharter	random vs weak	0.25	0.923077
14_35	Cellcharter	random vs weak	0.25	0.952381
14_36	Cellcharter	random vs weak	0.25	0.871795
14_37	Cellcharter	random vs weak	0.25	0.869565
14_38	Cellcharter	random vs weak	0.25	0.926829
14_39	Cellcharter	random vs weak	0.25	0.871795
14_40	Cellcharter	random vs weak	0.25	0.85
14_41	Cellcharter	random vs weak	0.25	0.878049
14_42	Cellcharter	random vs weak	0.25	0.894737
14_43	Cellcharter	random vs weak	0.25	0.837209
14_44	Cellcharter	random vs weak	0.25	0.863636
14_45	Cellcharter	random vs weak	0.25	0.888889
14_46	Cellcharter	random vs weak	0.25	0.9
14_47	Cellcharter	random vs weak	0.25	0.863636
14_48	Cellcharter	random vs weak	0.25	0.878049
14_49	Cellcharter	random vs weak	0.25	0.883721
14_50	Cellcharter	random vs weak	0.25	0.829268
14_51	Cellcharter	random vs weak	0.25	0.777778
14_52	Cellcharter	random vs weak	0.25	0.909091
14_53	Cellcharter	random vs weak	0.25	0.857143
14_54	Cellcharter	random vs weak	0.25	0.820513
14_55	Cellcharter	random vs weak	0.25	0.829268
14_56	Cellcharter	random vs weak	0.25	0.926829
14_57	Cellcharter	random vs weak	0.25	0.95
14_58	Cellcharter	random vs weak	0.25	0.930233
14_59	Cellcharter	random vs weak	0.25	0.829268
14_60	Cellcharter	random vs weak	0.25	0.863636
14_61	Cellcharter	random vs weak	0.25	0.864865
14_62	Cellcharter	random vs weak	0.25	0.857143
14_63	Cellcharter	random vs weak	0.25	0.864865
14_64	Cellcharter	random vs weak	0.25	0.95
14_65	Cellcharter	random vs weak	0.25	0.904762
14_66	Cellcharter	random vs weak	0.25	0.8
14_67	Cellcharter	random vs weak	0.25	0.769231
14_68	Cellcharter	random vs weak	0.25	0.894737
14_69	Cellcharter	random vs weak	0.25	0.871795
14_70	Cellcharter	random vs weak	0.25	0.883721
14_71	Cellcharter	random vs weak	0.25	0.878049
14_72	Cellcharter	random vs weak	0.25	0.883721
14_73	Cellcharter	random vs weak	0.25	0.878049
14_74	Cellcharter	random vs weak	0.25	0.904762
14_75	Cellcharter	random vs weak	0.25	0.837209
14_76	Cellcharter	random vs weak	0.25	0.871795
14_77	Cellcharter	random vs weak	0.25	0.820513
14_78	Cellcharter	random vs weak	0.25	0.857143
14_79	Cellcharter	random vs weak	0.25	0.85
14_80	Cellcharter	random vs weak	0.25	0.8
14_81	Cellcharter	random vs weak	0.25	0.9
14_82	Cellcharter	random vs weak	0.25	0.888889
14_83	Cellcharter	random vs weak	0.25	0.857143
14_84	Cellcharter	random vs weak	0.25	0.85
14_85	Cellcharter	random vs weak	0.25	0.9
14_86	Cellcharter	random vs weak	0.25	0.923077
14_87	Cellcharter	random vs weak	0.25	0.930233
14_88	Cellcharter	random vs weak	0.25	0.904762
14_89	Cellcharter	random vs weak	0.25	0.883721
14_90	Cellcharter	random vs weak	0.25	0.878049
14_91	Cellcharter	random vs weak	0.25	0.904762
14_92	Cellcharter	random vs weak	0.25	0.820513
14_93	Cellcharter	random vs weak	0.25	0.769231
14_94	Cellcharter	random vs weak	0.25	0.9
14_95	Cellcharter	random vs weak	0.25	0.9
14_96	Cellcharter	random vs weak	0.25	0.930233
14_97	Cellcharter	random vs weak	0.25	0.871795
14_98	Cellcharter	random vs weak	0.25	0.809524
14_99	Cellcharter	random vs weak	0.25	0.904762
14_100	Cellcharter	random vs weak	0.25	0.864865
15_1	Cellcharter	random vs strong	0.25	0.974359
15_2	Cellcharter	random vs strong	0.25	0.947368
15_3	Cellcharter	random vs strong	0.25	0.974359
15_4	Cellcharter	random vs strong	0.25	1
15_5	Cellcharter	random vs strong	0.25	1
15_6	Cellcharter	random vs strong	0.25	1
15_7	Cellcharter	random vs strong	0.25	1
15_8	Cellcharter	random vs strong	0.25	1
15_9	Cellcharter	random vs strong	0.25	1
15_10	Cellcharter	random vs strong	0.25	0.974359
15_11	Cellcharter	random vs strong	0.25	0.974359
15_12	Cellcharter	random vs strong	0.25	1
15_13	Cellcharter	random vs strong	0.25	1
15_14	Cellcharter	random vs strong	0.25	1
15_15	Cellcharter	random vs strong	0.25	1
15_16	Cellcharter	random vs strong	0.25	1
15_17	Cellcharter	random vs strong	0.25	1
15_18	Cellcharter	random vs strong	0.25	1
15_19	Cellcharter	random vs strong	0.25	1
15_20	Cellcharter	random vs strong	0.25	0.974359
15_21	Cellcharter	random vs strong	0.25	1
15_22	Cellcharter	random vs strong	0.25	1
15_23	Cellcharter	random vs strong	0.25	1
15_24	Cellcharter	random vs strong	0.25	1
15_25	Cellcharter	random vs strong	0.25	1
15_26	Cellcharter	random vs strong	0.25	1
15_27	Cellcharter	random vs strong	0.25	1
15_28	Cellcharter	random vs strong	0.25	1
15_29	Cellcharter	random vs strong	0.25	1
15_30	Cellcharter	random vs strong	0.25	0.952381
15_31	Cellcharter	random vs strong	0.25	1
15_32	Cellcharter	random vs strong	0.25	1
15_33	Cellcharter	random vs strong	0.25	0.974359
15_34	Cellcharter	random vs strong	0.25	1
15_35	Cellcharter	random vs strong	0.25	1
15_36	Cellcharter	random vs strong	0.25	0.97561
15_37	Cellcharter	random vs strong	0.25	1
15_38	Cellcharter	random vs strong	0.25	1
15_39	Cellcharter	random vs strong	0.25	0.974359
15_40	Cellcharter	random vs strong	0.25	1
15_41	Cellcharter	random vs strong	0.25	1
15_42	Cellcharter	random vs strong	0.25	1
15_43	Cellcharter	random vs strong	0.25	1
15_44	Cellcharter	random vs strong	0.25	1
15_45	Cellcharter	random vs strong	0.25	1
15_46	Cellcharter	random vs strong	0.25	1
15_47	Cellcharter	random vs strong	0.25	1
15_48	Cellcharter	random vs strong	0.25	1
15_49	Cellcharter	random vs strong	0.25	1
15_50	Cellcharter	random vs strong	0.25	0.974359
15_51	Cellcharter	random vs strong	0.25	1
15_52	Cellcharter	random vs strong	0.25	1
15_53	Cellcharter	random vs strong	0.25	1
15_54	Cellcharter	random vs strong	0.25	0.974359
15_55	Cellcharter	random vs strong	0.25	0.974359
15_56	Cellcharter	random vs strong	0.25	1
15_57	Cellcharter	random vs strong	0.25	1
15_58	Cellcharter	random vs strong	0.25	1
15_59	Cellcharter	random vs strong	0.25	1
15_60	Cellcharter	random vs strong	0.25	1
15_61	Cellcharter	random vs strong	0.25	1
15_62	Cellcharter	random vs strong	0.25	0.95
15_63	Cellcharter	random vs strong	0.25	1
15_64	Cellcharter	random vs strong	0.25	0.97561
15_65	Cellcharter	random vs strong	0.25	1
15_66	Cellcharter	random vs strong	0.25	0.974359
15_67	Cellcharter	random vs strong	0.25	0.974359
15_68	Cellcharter	random vs strong	0.25	1
15_69	Cellcharter	random vs strong	0.25	0.97561
15_70	Cellcharter	random vs strong	0.25	1
15_71	Cellcharter	random vs strong	0.25	1
15_72	Cellcharter	random vs strong	0.25	1
15_73	Cellcharter	random vs strong	0.25	1
15_74	Cellcharter	random vs strong	0.25	1
15_75	Cellcharter	random vs strong	0.25	1
15_76	Cellcharter	random vs strong	0.25	1
15_77	Cellcharter	random vs strong	0.25	1
15_78	Cellcharter	random vs strong	0.25	0.97561
15_79	Cellcharter	random vs strong	0.25	1
15_80	Cellcharter	random vs strong	0.25	1
15_81	Cellcharter	random vs strong	0.25	1
15_82	Cellcharter	random vs strong	0.25	0.974359
15_83	Cellcharter	random vs strong	0.25	1
15_84	Cellcharter	random vs strong	0.25	1
15_85	Cellcharter	random vs strong	0.25	1
15_86	Cellcharter	random vs strong	0.25	1
15_87	Cellcharter	random vs strong	0.25	1
15_88	Cellcharter	random vs strong	0.25	1
15_89	Cellcharter	random vs strong	0.25	0.974359
15_90	Cellcharter	random vs strong	0.25	1
15_91	Cellcharter	random vs strong	0.25	1
15_92	Cellcharter	random vs strong	0.25	1
15_93	Cellcharter	random vs strong	0.25	1
15_94	Cellcharter	random vs strong	0.25	1
15_95	Cellcharter	random vs strong	0.25	1
15_96	Cellcharter	random vs strong	0.25	1
15_97	Cellcharter	random vs strong	0.25	1
15_98	Cellcharter	random vs strong	0.25	1
15_99	Cellcharter	random vs strong	0.25	1
15_100	Cellcharter	random vs strong	0.25	0.97561
16_1	Cellcharter	weak vs strong	0.25-0.29	0.97561
16_2	Cellcharter	weak vs strong	0.25-0.29	0.952381
16_3	Cellcharter	weak vs strong	0.25-0.29	0.95
16_4	Cellcharter	weak vs strong	0.25-0.29	0.9
16_5	Cellcharter	weak vs strong	0.25-0.29	0.97561
16_6	Cellcharter	weak vs strong	0.25-0.29	0.947368
16_7	Cellcharter	weak vs strong	0.25-0.29	0.894737
16_8	Cellcharter	weak vs strong	0.25-0.29	0.95
16_9	Cellcharter	weak vs strong	0.25-0.29	0.952381
16_10	Cellcharter	weak vs strong	0.25-0.29	0.923077
16_11	Cellcharter	weak vs strong	0.25-0.29	0.97561
16_12	Cellcharter	weak vs strong	0.25-0.29	0.97561
16_13	Cellcharter	weak vs strong	0.25-0.29	0.97561
16_14	Cellcharter	weak vs strong	0.25-0.29	0.95
16_15	Cellcharter	weak vs strong	0.25-0.29	0.95
16_16	Cellcharter	weak vs strong	0.25-0.29	0.947368
16_17	Cellcharter	weak vs strong	0.25-0.29	1
16_18	Cellcharter	weak vs strong	0.25-0.29	0.95
16_19	Cellcharter	weak vs strong	0.25-0.29	1
16_20	Cellcharter	weak vs strong	0.25-0.29	0.95
16_21	Cellcharter	weak vs strong	0.25-0.29	0.930233
16_22	Cellcharter	weak vs strong	0.25-0.29	0.952381
16_23	Cellcharter	weak vs strong	0.25-0.29	0.947368
16_24	Cellcharter	weak vs strong	0.25-0.29	0.952381
16_25	Cellcharter	weak vs strong	0.25-0.29	0.97561
16_26	Cellcharter	weak vs strong	0.25-0.29	0.926829
16_27	Cellcharter	weak vs strong	0.25-0.29	0.95
16_28	Cellcharter	weak vs strong	0.25-0.29	0.923077
16_29	Cellcharter	weak vs strong	0.25-0.29	0.923077
16_30	Cellcharter	weak vs strong	0.25-0.29	0.95
16_31	Cellcharter	weak vs strong	0.25-0.29	0.923077
16_32	Cellcharter	weak vs strong	0.25-0.29	0.947368
16_33	Cellcharter	weak vs strong	0.25-0.29	0.923077
16_34	Cellcharter	weak vs strong	0.25-0.29	0.9
16_35	Cellcharter	weak vs strong	0.25-0.29	0.95
16_36	Cellcharter	weak vs strong	0.25-0.29	0.947368
16_37	Cellcharter	weak vs strong	0.25-0.29	0.9
16_38	Cellcharter	weak vs strong	0.25-0.29	0.894737
16_39	Cellcharter	weak vs strong	0.25-0.29	0.974359
16_40	Cellcharter	weak vs strong	0.25-0.29	0.923077
16_41	Cellcharter	weak vs strong	0.25-0.29	0.97561
16_42	Cellcharter	weak vs strong	0.25-0.29	0.97561
16_43	Cellcharter	weak vs strong	0.25-0.29	0.974359
16_44	Cellcharter	weak vs strong	0.25-0.29	0.952381
16_45	Cellcharter	weak vs strong	0.25-0.29	0.952381
16_46	Cellcharter	weak vs strong	0.25-0.29	0.974359
16_47	Cellcharter	weak vs strong	0.25-0.29	0.863636
16_48	Cellcharter	weak vs strong	0.25-0.29	0.894737
16_49	Cellcharter	weak vs strong	0.25-0.29	0.947368
16_50	Cellcharter	weak vs strong	0.25-0.29	0.974359
16_51	Cellcharter	weak vs strong	0.25-0.29	0.97561
16_52	Cellcharter	weak vs strong	0.25-0.29	0.9
16_53	Cellcharter	weak vs strong	0.25-0.29	0.930233
16_54	Cellcharter	weak vs strong	0.25-0.29	0.923077
16_55	Cellcharter	weak vs strong	0.25-0.29	0.95
16_56	Cellcharter	weak vs strong	0.25-0.29	0.97561
16_57	Cellcharter	weak vs strong	0.25-0.29	1
16_58	Cellcharter	weak vs strong	0.25-0.29	0.947368
16_59	Cellcharter	weak vs strong	0.25-0.29	0.974359
16_60	Cellcharter	weak vs strong	0.25-0.29	0.97561
16_61	Cellcharter	weak vs strong	0.25-0.29	0.923077
16_62	Cellcharter	weak vs strong	0.25-0.29	0.974359
16_63	Cellcharter	weak vs strong	0.25-0.29	0.871795
16_64	Cellcharter	weak vs strong	0.25-0.29	0.95
16_65	Cellcharter	weak vs strong	0.25-0.29	0.904762
16_66	Cellcharter	weak vs strong	0.25-0.29	0.95
16_67	Cellcharter	weak vs strong	0.25-0.29	0.947368
16_68	Cellcharter	weak vs strong	0.25-0.29	0.923077
16_69	Cellcharter	weak vs strong	0.25-0.29	0.883721
16_70	Cellcharter	weak vs strong	0.25-0.29	0.95
16_71	Cellcharter	weak vs strong	0.25-0.29	0.930233
16_72	Cellcharter	weak vs strong	0.25-0.29	0.926829
16_73	Cellcharter	weak vs strong	0.25-0.29	0.95
16_74	Cellcharter	weak vs strong	0.25-0.29	0.952381
16_75	Cellcharter	weak vs strong	0.25-0.29	0.974359
16_76	Cellcharter	weak vs strong	0.25-0.29	0.904762
16_77	Cellcharter	weak vs strong	0.25-0.29	0.97561
16_78	Cellcharter	weak vs strong	0.25-0.29	1
16_79	Cellcharter	weak vs strong	0.25-0.29	0.923077
16_80	Cellcharter	weak vs strong	0.25-0.29	0.888889
16_81	Cellcharter	weak vs strong	0.25-0.29	0.974359
16_82	Cellcharter	weak vs strong	0.25-0.29	1
16_83	Cellcharter	weak vs strong	0.25-0.29	0.95
16_84	Cellcharter	weak vs strong	0.25-0.29	0.926829
16_85	Cellcharter	weak vs strong	0.25-0.29	0.864865
16_86	Cellcharter	weak vs strong	0.25-0.29	0.974359
16_87	Cellcharter	weak vs strong	0.25-0.29	0.974359
16_88	Cellcharter	weak vs strong	0.25-0.29	0.926829
16_89	Cellcharter	weak vs strong	0.25-0.29	0.97561
16_90	Cellcharter	weak vs strong	0.25-0.29	0.926829
16_91	Cellcharter	weak vs strong	0.25-0.29	0.974359
16_92	Cellcharter	weak vs strong	0.25-0.29	0.894737
16_93	Cellcharter	weak vs strong	0.25-0.29	0.95
16_94	Cellcharter	weak vs strong	0.25-0.29	0.947368
16_95	Cellcharter	weak vs strong	0.25-0.29	0.952381
16_96	Cellcharter	weak vs strong	0.25-0.29	0.918919
16_97	Cellcharter	weak vs strong	0.25-0.29	0.883721
16_98	Cellcharter	weak vs strong	0.25-0.29	0.947368
16_99	Cellcharter	weak vs strong	0.25-0.29	0.974359
16_100	Cellcharter	weak vs strong	0.25-0.29	0.923077
17_1	Cellcharter	random vs weak	0.25-0.29	0.95
17_2	Cellcharter	random vs weak	0.25-0.29	0.904762
17_3	Cellcharter	random vs weak	0.25-0.29	0.878049
17_4	Cellcharter	random vs weak	0.25-0.29	0.926829
17_5	Cellcharter	random vs weak	0.25-0.29	0.904762
17_6	Cellcharter	random vs weak	0.25-0.29	0.857143
17_7	Cellcharter	random vs weak	0.25-0.29	0.878049
17_8	Cellcharter	random vs weak	0.25-0.29	0.777778
17_9	Cellcharter	random vs weak	0.25-0.29	0.9
17_10	Cellcharter	random vs weak	0.25-0.29	0.871795
17_11	Cellcharter	random vs weak	0.25-0.29	0.85
17_12	Cellcharter	random vs weak	0.25-0.29	0.85
17_13	Cellcharter	random vs weak	0.25-0.29	0.923077
17_14	Cellcharter	random vs weak	0.25-0.29	0.952381
17_15	Cellcharter	random vs weak	0.25-0.29	0.9
17_16	Cellcharter	random vs weak	0.25-0.29	0.842105
17_17	Cellcharter	random vs weak	0.25-0.29	0.894737
17_18	Cellcharter	random vs weak	0.25-0.29	0.9
17_19	Cellcharter	random vs weak	0.25-0.29	0.863636
17_20	Cellcharter	random vs weak	0.25-0.29	0.871795
17_21	Cellcharter	random vs weak	0.25-0.29	0.97561
17_22	Cellcharter	random vs weak	0.25-0.29	0.85
17_23	Cellcharter	random vs weak	0.25-0.29	0.878049
17_24	Cellcharter	random vs weak	0.25-0.29	0.871795
17_25	Cellcharter	random vs weak	0.25-0.29	0.761905
17_26	Cellcharter	random vs weak	0.25-0.29	0.923077
17_27	Cellcharter	random vs weak	0.25-0.29	0.918919
17_28	Cellcharter	random vs weak	0.25-0.29	0.9
17_29	Cellcharter	random vs weak	0.25-0.29	0.947368
17_30	Cellcharter	random vs weak	0.25-0.29	0.837209
17_31	Cellcharter	random vs weak	0.25-0.29	0.871795
17_32	Cellcharter	random vs weak	0.25-0.29	0.9
17_33	Cellcharter	random vs weak	0.25-0.29	0.923077
17_34	Cellcharter	random vs weak	0.25-0.29	0.829268
17_35	Cellcharter	random vs weak	0.25-0.29	0.95
17_36	Cellcharter	random vs weak	0.25-0.29	0.95
17_37	Cellcharter	random vs weak	0.25-0.29	0.878049
17_38	Cellcharter	random vs weak	0.25-0.29	0.95
17_39	Cellcharter	random vs weak	0.25-0.29	0.8
17_40	Cellcharter	random vs weak	0.25-0.29	0.833333
17_41	Cellcharter	random vs weak	0.25-0.29	0.864865
17_42	Cellcharter	random vs weak	0.25-0.29	0.97561
17_43	Cellcharter	random vs weak	0.25-0.29	0.818182
17_44	Cellcharter	random vs weak	0.25-0.29	0.894737
17_45	Cellcharter	random vs weak	0.25-0.29	0.871795
17_46	Cellcharter	random vs weak	0.25-0.29	0.85
17_47	Cellcharter	random vs weak	0.25-0.29	0.918919
17_48	Cellcharter	random vs weak	0.25-0.29	0.85
17_49	Cellcharter	random vs weak	0.25-0.29	0.9
17_50	Cellcharter	random vs weak	0.25-0.29	0.809524
17_51	Cellcharter	random vs weak	0.25-0.29	0.842105
17_52	Cellcharter	random vs weak	0.25-0.29	0.883721
17_53	Cellcharter	random vs weak	0.25-0.29	0.871795
17_54	Cellcharter	random vs weak	0.25-0.29	0.761905
17_55	Cellcharter	random vs weak	0.25-0.29	0.837209
17_56	Cellcharter	random vs weak	0.25-0.29	0.842105
17_57	Cellcharter	random vs weak	0.25-0.29	0.947368
17_58	Cellcharter	random vs weak	0.25-0.29	0.95
17_59	Cellcharter	random vs weak	0.25-0.29	0.878049
17_60	Cellcharter	random vs weak	0.25-0.29	0.894737
17_61	Cellcharter	random vs weak	0.25-0.29	0.888889
17_62	Cellcharter	random vs weak	0.25-0.29	0.926829
17_63	Cellcharter	random vs weak	0.25-0.29	0.974359
17_64	Cellcharter	random vs weak	0.25-0.29	0.952381
17_65	Cellcharter	random vs weak	0.25-0.29	0.857143
17_66	Cellcharter	random vs weak	0.25-0.29	0.842105
17_67	Cellcharter	random vs weak	0.25-0.29	0.833333
17_68	Cellcharter	random vs weak	0.25-0.29	0.926829
17_69	Cellcharter	random vs weak	0.25-0.29	0.95
17_70	Cellcharter	random vs weak	0.25-0.29	0.952381
17_71	Cellcharter	random vs weak	0.25-0.29	0.918919
17_72	Cellcharter	random vs weak	0.25-0.29	0.820513
17_73	Cellcharter	random vs weak	0.25-0.29	0.974359
17_74	Cellcharter	random vs weak	0.25-0.29	0.923077
17_75	Cellcharter	random vs weak	0.25-0.29	0.923077
17_76	Cellcharter	random vs weak	0.25-0.29	0.95
17_77	Cellcharter	random vs weak	0.25-0.29	0.883721
17_78	Cellcharter	random vs weak	0.25-0.29	0.820513
17_79	Cellcharter	random vs weak	0.25-0.29	0.883721
17_80	Cellcharter	random vs weak	0.25-0.29	0.857143
17_81	Cellcharter	random vs weak	0.25-0.29	0.871795
17_82	Cellcharter	random vs weak	0.25-0.29	0.926829
17_83	Cellcharter	random vs weak	0.25-0.29	0.9
17_84	Cellcharter	random vs weak	0.25-0.29	0.923077
17_85	Cellcharter	random vs weak	0.25-0.29	0.904762
17_86	Cellcharter	random vs weak	0.25-0.29	0.810811
17_87	Cellcharter	random vs weak	0.25-0.29	0.930233
17_88	Cellcharter	random vs weak	0.25-0.29	0.871795
17_89	Cellcharter	random vs weak	0.25-0.29	0.8
17_90	Cellcharter	random vs weak	0.25-0.29	0.883721
17_91	Cellcharter	random vs weak	0.25-0.29	0.918919
17_92	Cellcharter	random vs weak	0.25-0.29	0.809524
17_93	Cellcharter	random vs weak	0.25-0.29	0.857143
17_94	Cellcharter	random vs weak	0.25-0.29	0.952381
17_95	Cellcharter	random vs weak	0.25-0.29	0.95
17_96	Cellcharter	random vs weak	0.25-0.29	0.85
17_97	Cellcharter	random vs weak	0.25-0.29	0.810811
17_98	Cellcharter	random vs weak	0.25-0.29	0.888889
17_99	Cellcharter	random vs weak	0.25-0.29	0.833333
17_100	Cellcharter	random vs weak	0.25-0.29	0.974359
18_1	Cellcharter	random vs strong	0.25-0.29	1
18_2	Cellcharter	random vs strong	0.25-0.29	0.97561
18_3	Cellcharter	random vs strong	0.25-0.29	1
18_4	Cellcharter	random vs strong	0.25-0.29	1
18_5	Cellcharter	random vs strong	0.25-0.29	1
18_6	Cellcharter	random vs strong	0.25-0.29	1
18_7	Cellcharter	random vs strong	0.25-0.29	1
18_8	Cellcharter	random vs strong	0.25-0.29	1
18_9	Cellcharter	random vs strong	0.25-0.29	1
18_10	Cellcharter	random vs strong	0.25-0.29	0.97561
18_11	Cellcharter	random vs strong	0.25-0.29	1
18_12	Cellcharter	random vs strong	0.25-0.29	1
18_13	Cellcharter	random vs strong	0.25-0.29	1
18_14	Cellcharter	random vs strong	0.25-0.29	1
18_15	Cellcharter	random vs strong	0.25-0.29	1
18_16	Cellcharter	random vs strong	0.25-0.29	1
18_17	Cellcharter	random vs strong	0.25-0.29	1
18_18	Cellcharter	random vs strong	0.25-0.29	1
18_19	Cellcharter	random vs strong	0.25-0.29	1
18_20	Cellcharter	random vs strong	0.25-0.29	0.974359
18_21	Cellcharter	random vs strong	0.25-0.29	1
18_22	Cellcharter	random vs strong	0.25-0.29	1
18_23	Cellcharter	random vs strong	0.25-0.29	1
18_24	Cellcharter	random vs strong	0.25-0.29	1
18_25	Cellcharter	random vs strong	0.25-0.29	1
18_26	Cellcharter	random vs strong	0.25-0.29	1
18_27	Cellcharter	random vs strong	0.25-0.29	1
18_28	Cellcharter	random vs strong	0.25-0.29	1
18_29	Cellcharter	random vs strong	0.25-0.29	1
18_30	Cellcharter	random vs strong	0.25-0.29	0.974359
18_31	Cellcharter	random vs strong	0.25-0.29	1
18_32	Cellcharter	random vs strong	0.25-0.29	1
18_33	Cellcharter	random vs strong	0.25-0.29	1
18_34	Cellcharter	random vs strong	0.25-0.29	0.97561
18_35	Cellcharter	random vs strong	0.25-0.29	1
18_36	Cellcharter	random vs strong	0.25-0.29	1
18_37	Cellcharter	random vs strong	0.25-0.29	1
18_38	Cellcharter	random vs strong	0.25-0.29	1
18_39	Cellcharter	random vs strong	0.25-0.29	0.974359
18_40	Cellcharter	random vs strong	0.25-0.29	0.97561
18_41	Cellcharter	random vs strong	0.25-0.29	0.97561
18_42	Cellcharter	random vs strong	0.25-0.29	1
18_43	Cellcharter	random vs strong	0.25-0.29	1
18_44	Cellcharter	random vs strong	0.25-0.29	0.97561
18_45	Cellcharter	random vs strong	0.25-0.29	1
18_46	Cellcharter	random vs strong	0.25-0.29	1
18_47	Cellcharter	random vs strong	0.25-0.29	1
18_48	Cellcharter	random vs strong	0.25-0.29	1
18_49	Cellcharter	random vs strong	0.25-0.29	0.97561
18_50	Cellcharter	random vs strong	0.25-0.29	1
18_51	Cellcharter	random vs strong	0.25-0.29	1
18_52	Cellcharter	random vs strong	0.25-0.29	1
18_53	Cellcharter	random vs strong	0.25-0.29	1
18_54	Cellcharter	random vs strong	0.25-0.29	1
18_55	Cellcharter	random vs strong	0.25-0.29	0.97561
18_56	Cellcharter	random vs strong	0.25-0.29	0.97561
18_57	Cellcharter	random vs strong	0.25-0.29	0.97561
18_58	Cellcharter	random vs strong	0.25-0.29	0.97561
18_59	Cellcharter	random vs strong	0.25-0.29	0.974359
18_60	Cellcharter	random vs strong	0.25-0.29	0.974359
18_61	Cellcharter	random vs strong	0.25-0.29	0.97561
18_62	Cellcharter	random vs strong	0.25-0.29	1
18_63	Cellcharter	random vs strong	0.25-0.29	1
18_64	Cellcharter	random vs strong	0.25-0.29	0.97561
18_65	Cellcharter	random vs strong	0.25-0.29	1
18_66	Cellcharter	random vs strong	0.25-0.29	1
18_67	Cellcharter	random vs strong	0.25-0.29	1
18_68	Cellcharter	random vs strong	0.25-0.29	1
18_69	Cellcharter	random vs strong	0.25-0.29	1
18_70	Cellcharter	random vs strong	0.25-0.29	1
18_71	Cellcharter	random vs strong	0.25-0.29	1
18_72	Cellcharter	random vs strong	0.25-0.29	0.974359
18_73	Cellcharter	random vs strong	0.25-0.29	1
18_74	Cellcharter	random vs strong	0.25-0.29	1
18_75	Cellcharter	random vs strong	0.25-0.29	1
18_76	Cellcharter	random vs strong	0.25-0.29	0.974359
18_77	Cellcharter	random vs strong	0.25-0.29	1
18_78	Cellcharter	random vs strong	0.25-0.29	0.97561
18_79	Cellcharter	random vs strong	0.25-0.29	1
18_80	Cellcharter	random vs strong	0.25-0.29	1
18_81	Cellcharter	random vs strong	0.25-0.29	0.974359
18_82	Cellcharter	random vs strong	0.25-0.29	1
18_83	Cellcharter	random vs strong	0.25-0.29	1
18_84	Cellcharter	random vs strong	0.25-0.29	1
18_85	Cellcharter	random vs strong	0.25-0.29	1
18_86	Cellcharter	random vs strong	0.25-0.29	1
18_87	Cellcharter	random vs strong	0.25-0.29	0.97561
18_88	Cellcharter	random vs strong	0.25-0.29	1
18_89	Cellcharter	random vs strong	0.25-0.29	0.97561
18_90	Cellcharter	random vs strong	0.25-0.29	1
18_91	Cellcharter	random vs strong	0.25-0.29	1
18_92	Cellcharter	random vs strong	0.25-0.29	1
18_93	Cellcharter	random vs strong	0.25-0.29	0.974359
18_94	Cellcharter	random vs strong	0.25-0.29	1
18_95	Cellcharter	random vs strong	0.25-0.29	1
18_96	Cellcharter	random vs strong	0.25-0.29	0.97561
18_97	Cellcharter	random vs strong	0.25-0.29	0.97561
18_98	Cellcharter	random vs strong	0.25-0.29	0.97561
18_99	Cellcharter	random vs strong	0.25-0.29	1
18_100	Cellcharter	random vs strong	0.25-0.29	0.952381
19_1	Cellcharter	weak vs strong	0.24-0.32	0.904762
19_2	Cellcharter	weak vs strong	0.24-0.32	0.864865
19_3	Cellcharter	weak vs strong	0.24-0.32	0.918919
19_4	Cellcharter	weak vs strong	0.24-0.32	0.894737
19_5	Cellcharter	weak vs strong	0.24-0.32	0.85
19_6	Cellcharter	weak vs strong	0.24-0.32	0.974359
19_7	Cellcharter	weak vs strong	0.24-0.32	0.95
19_8	Cellcharter	weak vs strong	0.24-0.32	0.947368
19_9	Cellcharter	weak vs strong	0.24-0.32	0.95
19_10	Cellcharter	weak vs strong	0.24-0.32	0.883721
19_11	Cellcharter	weak vs strong	0.24-0.32	0.974359
19_12	Cellcharter	weak vs strong	0.24-0.32	0.9
19_13	Cellcharter	weak vs strong	0.24-0.32	0.918919
19_14	Cellcharter	weak vs strong	0.24-0.32	0.904762
19_15	Cellcharter	weak vs strong	0.24-0.32	0.97561
19_16	Cellcharter	weak vs strong	0.24-0.32	0.904762
19_17	Cellcharter	weak vs strong	0.24-0.32	0.926829
19_18	Cellcharter	weak vs strong	0.24-0.32	0.923077
19_19	Cellcharter	weak vs strong	0.24-0.32	0.894737
19_20	Cellcharter	weak vs strong	0.24-0.32	0.923077
19_21	Cellcharter	weak vs strong	0.24-0.32	0.97561
19_22	Cellcharter	weak vs strong	0.24-0.32	0.85
19_23	Cellcharter	weak vs strong	0.24-0.32	0.918919
19_24	Cellcharter	weak vs strong	0.24-0.32	0.947368
19_25	Cellcharter	weak vs strong	0.24-0.32	0.878049
19_26	Cellcharter	weak vs strong	0.24-0.32	0.947368
19_27	Cellcharter	weak vs strong	0.24-0.32	0.952381
19_28	Cellcharter	weak vs strong	0.24-0.32	0.923077
19_29	Cellcharter	weak vs strong	0.24-0.32	0.894737
19_30	Cellcharter	weak vs strong	0.24-0.32	0.8
19_31	Cellcharter	weak vs strong	0.24-0.32	0.904762
19_32	Cellcharter	weak vs strong	0.24-0.32	0.97561
19_33	Cellcharter	weak vs strong	0.24-0.32	0.918919
19_34	Cellcharter	weak vs strong	0.24-0.32	0.864865
19_35	Cellcharter	weak vs strong	0.24-0.32	0.97561
19_36	Cellcharter	weak vs strong	0.24-0.32	0.974359
19_37	Cellcharter	weak vs strong	0.24-0.32	0.9
19_38	Cellcharter	weak vs strong	0.24-0.32	0.947368
19_39	Cellcharter	weak vs strong	0.24-0.32	0.864865
19_40	Cellcharter	weak vs strong	0.24-0.32	0.9
19_41	Cellcharter	weak vs strong	0.24-0.32	0.883721
19_42	Cellcharter	weak vs strong	0.24-0.32	0.97561
19_43	Cellcharter	weak vs strong	0.24-0.32	0.952381
19_44	Cellcharter	weak vs strong	0.24-0.32	0.947368
19_45	Cellcharter	weak vs strong	0.24-0.32	0.974359
19_46	Cellcharter	weak vs strong	0.24-0.32	0.9
19_47	Cellcharter	weak vs strong	0.24-0.32	0.878049
19_48	Cellcharter	weak vs strong	0.24-0.32	0.918919
19_49	Cellcharter	weak vs strong	0.24-0.32	0.894737
19_50	Cellcharter	weak vs strong	0.24-0.32	0.947368
19_51	Cellcharter	weak vs strong	0.24-0.32	0.926829
19_52	Cellcharter	weak vs strong	0.24-0.32	0.95
19_53	Cellcharter	weak vs strong	0.24-0.32	0.923077
19_54	Cellcharter	weak vs strong	0.24-0.32	0.926829
19_55	Cellcharter	weak vs strong	0.24-0.32	0.864865
19_56	Cellcharter	weak vs strong	0.24-0.32	0.923077
19_57	Cellcharter	weak vs strong	0.24-0.32	0.952381
19_58	Cellcharter	weak vs strong	0.24-0.32	0.918919
19_59	Cellcharter	weak vs strong	0.24-0.32	0.974359
19_60	Cellcharter	weak vs strong	0.24-0.32	0.894737
19_61	Cellcharter	weak vs strong	0.24-0.32	0.9
19_62	Cellcharter	weak vs strong	0.24-0.32	0.878049
19_63	Cellcharter	weak vs strong	0.24-0.32	0.95
19_64	Cellcharter	weak vs strong	0.24-0.32	0.926829
19_65	Cellcharter	weak vs strong	0.24-0.32	0.926829
19_66	Cellcharter	weak vs strong	0.24-0.32	0.85
19_67	Cellcharter	weak vs strong	0.24-0.32	0.926829
19_68	Cellcharter	weak vs strong	0.24-0.32	0.923077
19_69	Cellcharter	weak vs strong	0.24-0.32	0.9
19_70	Cellcharter	weak vs strong	0.24-0.32	0.904762
19_71	Cellcharter	weak vs strong	0.24-0.32	0.95
19_72	Cellcharter	weak vs strong	0.24-0.32	0.926829
19_73	Cellcharter	weak vs strong	0.24-0.32	0.97561
19_74	Cellcharter	weak vs strong	0.24-0.32	0.923077
19_75	Cellcharter	weak vs strong	0.24-0.32	0.923077
19_76	Cellcharter	weak vs strong	0.24-0.32	0.923077
19_77	Cellcharter	weak vs strong	0.24-0.32	0.930233
19_78	Cellcharter	weak vs strong	0.24-0.32	0.95
19_79	Cellcharter	weak vs strong	0.24-0.32	1
19_80	Cellcharter	weak vs strong	0.24-0.32	0.878049
19_81	Cellcharter	weak vs strong	0.24-0.32	0.95
19_82	Cellcharter	weak vs strong	0.24-0.32	0.829268
19_83	Cellcharter	weak vs strong	0.24-0.32	1
19_84	Cellcharter	weak vs strong	0.24-0.32	0.85
19_85	Cellcharter	weak vs strong	0.24-0.32	0.9
19_86	Cellcharter	weak vs strong	0.24-0.32	0.871795
19_87	Cellcharter	weak vs strong	0.24-0.32	0.926829
19_88	Cellcharter	weak vs strong	0.24-0.32	0.894737
19_89	Cellcharter	weak vs strong	0.24-0.32	0.864865
19_90	Cellcharter	weak vs strong	0.24-0.32	0.923077
19_91	Cellcharter	weak vs strong	0.24-0.32	0.894737
19_92	Cellcharter	weak vs strong	0.24-0.32	0.904762
19_93	Cellcharter	weak vs strong	0.24-0.32	0.769231
19_94	Cellcharter	weak vs strong	0.24-0.32	0.909091
19_95	Cellcharter	weak vs strong	0.24-0.32	0.926829
19_96	Cellcharter	weak vs strong	0.24-0.32	0.923077
19_97	Cellcharter	weak vs strong	0.24-0.32	0.95
19_98	Cellcharter	weak vs strong	0.24-0.32	0.930233
19_99	Cellcharter	weak vs strong	0.24-0.32	0.926829
19_100	Cellcharter	weak vs strong	0.24-0.32	0.85
20_1	Cellcharter	random vs weak	0.24-0.32	0.857143
20_2	Cellcharter	random vs weak	0.24-0.32	0.888889
20_3	Cellcharter	random vs weak	0.24-0.32	0.777778
20_4	Cellcharter	random vs weak	0.24-0.32	0.9
20_5	Cellcharter	random vs weak	0.24-0.32	0.864865
20_6	Cellcharter	random vs weak	0.24-0.32	0.769231
20_7	Cellcharter	random vs weak	0.24-0.32	0.904762
20_8	Cellcharter	random vs weak	0.24-0.32	0.9
20_9	Cellcharter	random vs weak	0.24-0.32	0.777778
20_10	Cellcharter	random vs weak	0.24-0.32	0.9
20_11	Cellcharter	random vs weak	0.24-0.32	0.863636
20_12	Cellcharter	random vs weak	0.24-0.32	0.871795
20_13	Cellcharter	random vs weak	0.24-0.32	0.871795
20_14	Cellcharter	random vs weak	0.24-0.32	0.842105
20_15	Cellcharter	random vs weak	0.24-0.32	0.947368
20_16	Cellcharter	random vs weak	0.24-0.32	0.818182
20_17	Cellcharter	random vs weak	0.24-0.32	0.9
20_18	Cellcharter	random vs weak	0.24-0.32	0.85
20_19	Cellcharter	random vs weak	0.24-0.32	0.820513
20_20	Cellcharter	random vs weak	0.24-0.32	0.95
20_21	Cellcharter	random vs weak	0.24-0.32	0.947368
20_22	Cellcharter	random vs weak	0.24-0.32	0.883721
20_23	Cellcharter	random vs weak	0.24-0.32	0.883721
20_24	Cellcharter	random vs weak	0.24-0.32	0.780488
20_25	Cellcharter	random vs weak	0.24-0.32	0.9
20_26	Cellcharter	random vs weak	0.24-0.32	0.789474
20_27	Cellcharter	random vs weak	0.24-0.32	0.810811
20_28	Cellcharter	random vs weak	0.24-0.32	0.857143
20_29	Cellcharter	random vs weak	0.24-0.32	0.820513
20_30	Cellcharter	random vs weak	0.24-0.32	0.809524
20_31	Cellcharter	random vs weak	0.24-0.32	0.829268
20_32	Cellcharter	random vs weak	0.24-0.32	0.823529
20_33	Cellcharter	random vs weak	0.24-0.32	0.820513
20_34	Cellcharter	random vs weak	0.24-0.32	0.878049
20_35	Cellcharter	random vs weak	0.24-0.32	0.95
20_36	Cellcharter	random vs weak	0.24-0.32	0.878049
20_37	Cellcharter	random vs weak	0.24-0.32	0.878049
20_38	Cellcharter	random vs weak	0.24-0.32	0.85
20_39	Cellcharter	random vs weak	0.24-0.32	0.883721
20_40	Cellcharter	random vs weak	0.24-0.32	0.818182
20_41	Cellcharter	random vs weak	0.24-0.32	0.85
20_42	Cellcharter	random vs weak	0.24-0.32	0.947368
20_43	Cellcharter	random vs weak	0.24-0.32	0.820513
20_44	Cellcharter	random vs weak	0.24-0.32	0.857143
20_45	Cellcharter	random vs weak	0.24-0.32	0.842105
20_46	Cellcharter	random vs weak	0.24-0.32	0.923077
20_47	Cellcharter	random vs weak	0.24-0.32	0.9
20_48	Cellcharter	random vs weak	0.24-0.32	0.837209
20_49	Cellcharter	random vs weak	0.24-0.32	0.863636
20_50	Cellcharter	random vs weak	0.24-0.32	0.85
20_51	Cellcharter	random vs weak	0.24-0.32	0.780488
20_52	Cellcharter	random vs weak	0.24-0.32	0.789474
20_53	Cellcharter	random vs weak	0.24-0.32	0.829268
20_54	Cellcharter	random vs weak	0.24-0.32	0.75
20_55	Cellcharter	random vs weak	0.24-0.32	0.780488
20_56	Cellcharter	random vs weak	0.24-0.32	0.780488
20_57	Cellcharter	random vs weak	0.24-0.32	0.974359
20_58	Cellcharter	random vs weak	0.24-0.32	0.904762
20_59	Cellcharter	random vs weak	0.24-0.32	0.85
20_60	Cellcharter	random vs weak	0.24-0.32	0.857143
20_61	Cellcharter	random vs weak	0.24-0.32	0.871795
20_62	Cellcharter	random vs weak	0.24-0.32	0.857143
20_63	Cellcharter	random vs weak	0.24-0.32	0.864865
20_64	Cellcharter	random vs weak	0.24-0.32	0.75
20_65	Cellcharter	random vs weak	0.24-0.32	0.731707
20_66	Cellcharter	random vs weak	0.24-0.32	0.857143
20_67	Cellcharter	random vs weak	0.24-0.32	0.918919
20_68	Cellcharter	random vs weak	0.24-0.32	0.857143
20_69	Cellcharter	random vs weak	0.24-0.32	0.9
20_70	Cellcharter	random vs weak	0.24-0.32	0.820513
20_71	Cellcharter	random vs weak	0.24-0.32	0.810811
20_72	Cellcharter	random vs weak	0.24-0.32	0.857143
20_73	Cellcharter	random vs weak	0.24-0.32	0.833333
20_74	Cellcharter	random vs weak	0.24-0.32	0.833333
20_75	Cellcharter	random vs weak	0.24-0.32	0.9
20_76	Cellcharter	random vs weak	0.24-0.32	0.864865
20_77	Cellcharter	random vs weak	0.24-0.32	0.904762
20_78	Cellcharter	random vs weak	0.24-0.32	0.883721
20_79	Cellcharter	random vs weak	0.24-0.32	0.829268
20_80	Cellcharter	random vs weak	0.24-0.32	0.871795
20_81	Cellcharter	random vs weak	0.24-0.32	0.871795
20_82	Cellcharter	random vs weak	0.24-0.32	0.780488
20_83	Cellcharter	random vs weak	0.24-0.32	0.864865
20_84	Cellcharter	random vs weak	0.24-0.32	0.947368
20_85	Cellcharter	random vs weak	0.24-0.32	0.9
20_86	Cellcharter	random vs weak	0.24-0.32	0.871795
20_87	Cellcharter	random vs weak	0.24-0.32	0.75
20_88	Cellcharter	random vs weak	0.24-0.32	0.871795
20_89	Cellcharter	random vs weak	0.24-0.32	0.857143
20_90	Cellcharter	random vs weak	0.24-0.32	0.8
20_91	Cellcharter	random vs weak	0.24-0.32	0.857143
20_92	Cellcharter	random vs weak	0.24-0.32	0.878049
20_93	Cellcharter	random vs weak	0.24-0.32	0.878049
20_94	Cellcharter	random vs weak	0.24-0.32	0.842105
20_95	Cellcharter	random vs weak	0.24-0.32	0.871795
20_96	Cellcharter	random vs weak	0.24-0.32	0.829268
20_97	Cellcharter	random vs weak	0.24-0.32	0.863636
20_98	Cellcharter	random vs weak	0.24-0.32	0.789474
20_99	Cellcharter	random vs weak	0.24-0.32	0.857143
[truncated: 26,801 more rows]

## Sheet: Fig 3c
iteration	comparison	tool	abundance_ct_yellow	cosine_similarity
1	weak vs strong	Cellcharter	0.14 - 0.22	0.834381
1	random vs weak	Cellcharter	0.14 - 0.22	0.833753
1	random vs strong	Cellcharter	0.14 - 0.22	0.745996
1	weak vs strong	Cellcharter	0.17 - 0.23	0.720774
1	random vs weak	Cellcharter	0.17 - 0.23	0.735329
1	random vs strong	Cellcharter	0.17 - 0.23	0.67041
1	weak vs strong	Cellcharter	0.19 - 0.24	0.689312
1	random vs weak	Cellcharter	0.19 - 0.24	0.827132
1	random vs strong	Cellcharter	0.19 - 0.24	0.763231
1	weak vs strong	Cellcharter	0.22 - 0.24	0.727073
1	random vs weak	Cellcharter	0.22 - 0.24	0.88168
1	random vs strong	Cellcharter	0.22 - 0.24	0.757725
1	weak vs strong	Cellcharter	0.25	0.741072
1	random vs weak	Cellcharter	0.25	0.882009
1	random vs strong	Cellcharter	0.25	0.746282
1	weak vs strong	Cellcharter	0.26 - 0.31	0.746406
1	random vs weak	Cellcharter	0.26 - 0.31	0.872887
1	random vs strong	Cellcharter	0.26 - 0.31	0.747093
1	weak vs strong	Cellcharter	0.28 - 0.36	0.741579
1	random vs weak	Cellcharter	0.28 - 0.36	0.861052
1	random vs strong	Cellcharter	0.28 - 0.36	0.752573
1	weak vs strong	Cellcharter	0.29 - 0.41	0.742114
1	random vs weak	Cellcharter	0.29 - 0.41	0.899274
1	random vs strong	Cellcharter	0.29 - 0.41	0.784155
1	weak vs strong	Cellcharter*	0.14 - 0.22	0.84363
1	random vs weak	Cellcharter*	0.14 - 0.22	0.70704
1	random vs strong	Cellcharter*	0.14 - 0.22	0.732909
1	weak vs strong	Cellcharter*	0.17 - 0.23	0.807955
1	random vs weak	Cellcharter*	0.17 - 0.23	0.720075
1	random vs strong	Cellcharter*	0.17 - 0.23	0.7299
1	weak vs strong	Cellcharter*	0.19 - 0.24	0.794006
1	random vs weak	Cellcharter*	0.19 - 0.24	0.73056
1	random vs strong	Cellcharter*	0.19 - 0.24	0.714914
1	weak vs strong	Cellcharter*	0.22 - 0.24	0.72392
1	random vs weak	Cellcharter*	0.22 - 0.24	0.726636
1	random vs strong	Cellcharter*	0.22 - 0.24	0.689608
1	weak vs strong	Cellcharter*	0.25	0.767372
1	random vs weak	Cellcharter*	0.25	0.812657
1	random vs strong	Cellcharter*	0.25	0.722334
1	weak vs strong	Cellcharter*	0.26 - 0.31	0.743062
1	random vs weak	Cellcharter*	0.26 - 0.31	0.664396
1	random vs strong	Cellcharter*	0.26 - 0.31	0.74268
1	weak vs strong	Cellcharter*	0.28 - 0.36	0.743624
1	random vs weak	Cellcharter*	0.28 - 0.36	0.823205
1	random vs strong	Cellcharter*	0.28 - 0.36	0.794602
1	weak vs strong	Cellcharter*	0.29 - 0.41	0.71915
1	random vs weak	Cellcharter*	0.29 - 0.41	0.813523
1	random vs strong	Cellcharter*	0.29 - 0.41	0.839661
1	weak vs strong	COZI	0.14 - 0.22	0.720283
1	random vs weak	COZI	0.14 - 0.22	0.750028
1	random vs strong	COZI	0.14 - 0.22	0.69878
1	weak vs strong	COZI	0.17 - 0.23	0.689802
1	random vs weak	COZI	0.17 - 0.23	0.902817
1	random vs strong	COZI	0.17 - 0.23	0.726276
1	weak vs strong	COZI	0.19 - 0.24	0.787677
1	random vs weak	COZI	0.19 - 0.24	0.929678
1	random vs strong	COZI	0.19 - 0.24	0.854742
1	weak vs strong	COZI	0.22 - 0.24	0.78263
1	random vs weak	COZI	0.22 - 0.24	0.921922
1	random vs strong	COZI	0.22 - 0.24	0.868172
1	weak vs strong	COZI	0.25	0.681305
1	random vs weak	COZI	0.25	0.964704
1	random vs strong	COZI	0.25	0.875542
1	weak vs strong	COZI	0.26 - 0.31	0.770485
1	random vs weak	COZI	0.26 - 0.31	0.931256
1	random vs strong	COZI	0.26 - 0.31	0.887512
1	weak vs strong	COZI	0.28 - 0.36	0.800712
1	random vs weak	COZI	0.28 - 0.36	0.950087
1	random vs strong	COZI	0.28 - 0.36	0.904329
1	weak vs strong	COZI	0.29 - 0.41	0.789371
1	random vs weak	COZI	0.29 - 0.41	0.92702
1	random vs strong	COZI	0.29 - 0.41	0.888668
1	weak vs strong	Giotto	0.14 - 0.22	0.791197
1	random vs weak	Giotto	0.14 - 0.22	0.870548
1	random vs strong	Giotto	0.14 - 0.22	0.75834
1	weak vs strong	Giotto	0.17 - 0.23	0.645952
1	random vs weak	Giotto	0.17 - 0.23	0.848154
1	random vs strong	Giotto	0.17 - 0.23	0.687673
1	weak vs strong	Giotto	0.19 - 0.24	0.656608
1	random vs weak	Giotto	0.19 - 0.24	0.790446
1	random vs strong	Giotto	0.19 - 0.24	0.774844
1	weak vs strong	Giotto	0.22 - 0.24	0.699758
1	random vs weak	Giotto	0.22 - 0.24	0.865746
1	random vs strong	Giotto	0.22 - 0.24	0.761329
1	weak vs strong	Giotto	0.25	0.743526
1	random vs weak	Giotto	0.25	0.890031
1	random vs strong	Giotto	0.25	0.752556
1	weak vs strong	Giotto	0.26 - 0.31	0.743148
1	random vs weak	Giotto	0.26 - 0.31	0.838318
1	random vs strong	Giotto	0.26 - 0.31	0.747591
1	weak vs strong	Giotto	0.28 - 0.36	0.740257
1	random vs weak	Giotto	0.28 - 0.36	0.863917
1	random vs strong	Giotto	0.28 - 0.36	0.751861
1	weak vs strong	Giotto	0.29 - 0.41	0.738329
1	random vs weak	Giotto	0.29 - 0.41	0.854269
1	random vs strong	Giotto	0.29 - 0.41	0.77487
1	weak vs strong	histoCAT	0.14 - 0.22	0.745773
1	random vs weak	histoCAT	0.14 - 0.22	0.825286
1	random vs strong	histoCAT	0.14 - 0.22	0.771399
1	weak vs strong	histoCAT	0.17 - 0.23	0.651732
1	random vs weak	histoCAT	0.17 - 0.23	0.954228
1	random vs strong	histoCAT	0.17 - 0.23	0.679518
1	weak vs strong	histoCAT	0.19 - 0.24	0.725429
1	random vs weak	histoCAT	0.19 - 0.24	0.9364
1	random vs strong	histoCAT	0.19 - 0.24	0.764295
1	weak vs strong	histoCAT	0.22 - 0.24	0.723064
1	random vs weak	histoCAT	0.22 - 0.24	0.932834
1	random vs strong	histoCAT	0.22 - 0.24	0.747358
1	weak vs strong	histoCAT	0.25	0.705834
1	random vs weak	histoCAT	0.25	0.961869
1	random vs strong	histoCAT	0.25	0.77201
1	weak vs strong	histoCAT	0.26 - 0.31	0.736217
1	random vs weak	histoCAT	0.26 - 0.31	0.926395
1	random vs strong	histoCAT	0.26 - 0.31	0.731458
1	weak vs strong	histoCAT	0.28 - 0.36	0.765308
1	random vs weak	histoCAT	0.28 - 0.36	0.93474
1	random vs strong	histoCAT	0.28 - 0.36	0.863874
1	weak vs strong	histoCAT	0.29 - 0.41	0.731081
1	random vs weak	histoCAT	0.29 - 0.41	0.919193
1	random vs strong	histoCAT	0.29 - 0.41	0.869298
1	weak vs strong	IMCR classic	0.14 - 0.22	0.75886
1	random vs weak	IMCR classic	0.14 - 0.22	0.7856
1	random vs strong	IMCR classic	0.14 - 0.22	0.764797
1	weak vs strong	IMCR classic	0.17 - 0.23	0.658041
1	random vs weak	IMCR classic	0.17 - 0.23	0.84673
1	random vs strong	IMCR classic	0.17 - 0.23	0.677105
1	weak vs strong	IMCR classic	0.19 - 0.24	0.728548
1	random vs weak	IMCR classic	0.19 - 0.24	0.858839
1	random vs strong	IMCR classic	0.19 - 0.24	0.728077
1	weak vs strong	IMCR classic	0.22 - 0.24	0.695561
1	random vs weak	IMCR classic	0.22 - 0.24	0.869778
1	random vs strong	IMCR classic	0.22 - 0.24	0.713668
1	weak vs strong	IMCR classic	0.25	0.732708
1	random vs weak	IMCR classic	0.25	0.868416
1	random vs strong	IMCR classic	0.25	0.721186
1	weak vs strong	IMCR classic	0.26 - 0.31	0.728814
1	random vs weak	IMCR classic	0.26 - 0.31	0.792991
1	random vs strong	IMCR classic	0.26 - 0.31	0.716989
1	weak vs strong	IMCR classic	0.28 - 0.36	0.692531
1	random vs weak	IMCR classic	0.28 - 0.36	0.810999
1	random vs strong	IMCR classic	0.28 - 0.36	0.722752
1	weak vs strong	IMCR classic	0.29 - 0.41	0.695208
1	random vs weak	IMCR classic	0.29 - 0.41	0.840543
1	random vs strong	IMCR classic	0.29 - 0.41	0.731979
1	weak vs strong	Misty	0.14 - 0.22	0.851623
1	random vs weak	Misty	0.14 - 0.22	0.896918
1	random vs strong	Misty	0.14 - 0.22	0.878297
1	weak vs strong	Misty	0.17 - 0.23	0.748692
1	random vs weak	Misty	0.17 - 0.23	0.890885
1	random vs strong	Misty	0.17 - 0.23	0.828089
1	weak vs strong	Misty	0.19 - 0.24	0.864363
1	random vs weak	Misty	0.19 - 0.24	0.757128
1	random vs strong	Misty	0.19 - 0.24	0.695017
1	weak vs strong	Misty	0.22 - 0.24	0.90827
1	random vs weak	Misty	0.22 - 0.24	0.774507
1	random vs strong	Misty	0.22 - 0.24	0.837733
1	weak vs strong	Misty	0.25	0.864589
1	random vs weak	Misty	0.25	0.835016
1	random vs strong	Misty	0.25	0.909155
1	weak vs strong	Misty	0.26 - 0.31	0.897786
1	random vs weak	Misty	0.26 - 0.31	0.853807
1	random vs strong	Misty	0.26 - 0.31	0.890334
1	weak vs strong	Misty	0.28 - 0.36	0.670526
1	random vs weak	Misty	0.28 - 0.36	0.84506
1	random vs strong	Misty	0.28 - 0.36	0.897529
1	weak vs strong	Misty	0.29 - 0.41	0.889155
1	random vs weak	Misty	0.29 - 0.41	0.818001
1	random vs strong	Misty	0.29 - 0.41	0.928592
1	weak vs strong	scimap	0.14 - 0.22	0.928877
1	random vs weak	scimap	0.14 - 0.22	0.886035
1	random vs strong	scimap	0.14 - 0.22	0.905959
1	weak vs strong	scimap	0.17 - 0.23	0.923604
1	random vs weak	scimap	0.17 - 0.23	0.897598
1	random vs strong	scimap	0.17 - 0.23	0.895037
1	weak vs strong	scimap	0.19 - 0.24	0.847481
1	random vs weak	scimap	0.19 - 0.24	0.878705
1	random vs strong	scimap	0.19 - 0.24	0.786177
1	weak vs strong	scimap	0.22 - 0.24	0.756995
1	random vs weak	scimap	0.22 - 0.24	0.86717
1	random vs strong	scimap	0.22 - 0.24	0.717892
1	weak vs strong	scimap	0.25	0.709605
1	random vs weak	scimap	0.25	0.847677
1	random vs strong	scimap	0.25	0.760462
1	weak vs strong	scimap	0.26 - 0.31	0.602638
1	random vs weak	scimap	0.26 - 0.31	0.968056
1	random vs strong	scimap	0.26 - 0.31	0.916758
1	weak vs strong	scimap	0.28 - 0.36	0.656344
1	random vs weak	scimap	0.28 - 0.36	0.943194
1	random vs strong	scimap	0.28 - 0.36	0.899403
1	weak vs strong	scimap	0.29 - 0.41	0.536132
1	random vs weak	scimap	0.29 - 0.41	0.955209
1	random vs strong	scimap	0.29 - 0.41	0.911813
1	weak vs strong	SEA	0.14 - 0.22	0.809165
1	random vs weak	SEA	0.14 - 0.22	0.914328
1	random vs strong	SEA	0.14 - 0.22	0.739072
1	weak vs strong	SEA	0.17 - 0.23	0.666686
1	random vs weak	SEA	0.17 - 0.23	0.834504
1	random vs strong	SEA	0.17 - 0.23	0.71734
1	weak vs strong	SEA	0.19 - 0.24	0.65861
1	random vs weak	SEA	0.19 - 0.24	0.831251
1	random vs strong	SEA	0.19 - 0.24	0.751093
1	weak vs strong	SEA	0.22 - 0.24	0.709844
1	random vs weak	SEA	0.22 - 0.24	0.859072
1	random vs strong	SEA	0.22 - 0.24	0.751468
1	weak vs strong	SEA	0.25	0.748404
1	random vs weak	SEA	0.25	0.881759
1	random vs strong	SEA	0.25	0.74629
1	weak vs strong	SEA	0.26 - 0.31	0.671406
1	random vs weak	SEA	0.26 - 0.31	0.842511
1	random vs strong	SEA	0.26 - 0.31	0.754747
1	weak vs strong	SEA	0.28 - 0.36	0.736072
1	random vs weak	SEA	0.28 - 0.36	0.833612
1	random vs strong	SEA	0.28 - 0.36	0.735216
1	weak vs strong	SEA	0.29 - 0.41	0.633704
1	random vs weak	SEA	0.29 - 0.41	0.872045
1	random vs strong	SEA	0.29 - 0.41	0.76558
1	weak vs strong	Interactions	0.14 - 0.22	0.763622
1	random vs weak	Interactions	0.14 - 0.22	0.79228
1	random vs strong	Interactions	0.14 - 0.22	0.850526
1	weak vs strong	Interactions	0.17 - 0.23	0.764808
1	random vs weak	Interactions	0.17 - 0.23	0.754682
1	random vs strong	Interactions	0.17 - 0.23	0.787649
1	weak vs strong	Interactions	0.19 - 0.24	0.685832
1	random vs weak	Interactions	0.19 - 0.24	0.745786
1	random vs strong	Interactions	0.19 - 0.24	0.75155
1	weak vs strong	Interactions	0.22 - 0.24	0.706175
1	random vs weak	Interactions	0.22 - 0.24	0.704598
1	random vs strong	Interactions	0.22 - 0.24	0.702682
1	weak vs strong	Interactions	0.25	0.735264
1	random vs weak	Interactions	0.25	0.811117
1	random vs strong	Interactions	0.25	0.764617
1	weak vs strong	Interactions	0.26 - 0.31	0.743933
1	random vs weak	Interactions	0.26 - 0.31	0.669016
1	random vs strong	Interactions	0.26 - 0.31	0.858613
1	weak vs strong	Interactions	0.28 - 0.36	0.657375
1	random vs weak	Interactions	0.28 - 0.36	0.725952
1	random vs strong	Interactions	0.28 - 0.36	0.853223
1	weak vs strong	Interactions	0.29 - 0.41	0.66833
1	random vs weak	Interactions	0.29 - 0.41	0.906166
1	random vs strong	Interactions	0.29 - 0.41	0.84873
1	weak vs strong	Squidpy	0.14 - 0.22	0.721281
1	random vs weak	Squidpy	0.14 - 0.22	0.889765
1	random vs strong	Squidpy	0.14 - 0.22	0.781297
1	weak vs strong	Squidpy	0.17 - 0.23	0.756767
1	random vs weak	Squidpy	0.17 - 0.23	0.842435
1	random vs strong	Squidpy	0.17 - 0.23	0.686874
1	weak vs strong	Squidpy	0.19 - 0.24	0.675669
1	random vs weak	Squidpy	0.19 - 0.24	0.873647
1	random vs strong	Squidpy	0.19 - 0.24	0.763841
1	weak vs strong	Squidpy	0.22 - 0.24	0.700976
1	random vs weak	Squidpy	0.22 - 0.24	0.879057
1	random vs strong	Squidpy	0.22 - 0.24	0.713983
1	weak vs strong	Squidpy	0.25	0.745358
1	random vs weak	Squidpy	0.25	0.877397
1	random vs strong	Squidpy	0.25	0.742449
1	weak vs strong	Squidpy	0.26 - 0.31	0.739462
1	random vs weak	Squidpy	0.26 - 0.31	0.859134
1	random vs strong	Squidpy	0.26 - 0.31	0.756262
1	weak vs strong	Squidpy	0.28 - 0.36	0.64063
1	random vs weak	Squidpy	0.28 - 0.36	0.81684
1	random vs strong	Squidpy	0.28 - 0.36	0.745116
1	weak vs strong	Squidpy	0.29 - 0.41	0.737794
1	random vs weak	Squidpy	0.29 - 0.41	0.891551
1	random vs strong	Squidpy	0.29 - 0.41	0.746431
2	weak vs strong	Cellcharter	0.14 - 0.22	0.794615
2	random vs weak	Cellcharter	0.14 - 0.22	0.732521
2	random vs strong	Cellcharter	0.14 - 0.22	0.750636
2	weak vs strong	Cellcharter	0.17 - 0.23	0.705977
2	random vs weak	Cellcharter	0.17 - 0.23	0.82328
2	random vs strong	Cellcharter	0.17 - 0.23	0.708135
2	weak vs strong	Cellcharter	0.19 - 0.24	0.674951
2	random vs weak	Cellcharter	0.19 - 0.24	0.851913
2	random vs strong	Cellcharter	0.19 - 0.24	0.745616
2	weak vs strong	Cellcharter	0.22 - 0.24	0.720568
2	random vs weak	Cellcharter	0.22 - 0.24	0.825059
2	random vs strong	Cellcharter	0.22 - 0.24	0.755103
2	weak vs strong	Cellcharter	0.25	0.737357
2	random vs weak	Cellcharter	0.25	0.865122
2	random vs strong	Cellcharter	0.25	0.688862
2	weak vs strong	Cellcharter	0.26 - 0.31	0.681112
2	random vs weak	Cellcharter	0.26 - 0.31	0.888851
2	random vs strong	Cellcharter	0.26 - 0.31	0.759028
2	weak vs strong	Cellcharter	0.28 - 0.36	0.73679
2	random vs weak	Cellcharter	0.28 - 0.36	0.793575
2	random vs strong	Cellcharter	0.28 - 0.36	0.764316
2	weak vs strong	Cellcharter	0.29 - 0.41	0.745598
2	random vs weak	Cellcharter	0.29 - 0.41	0.874363
2	random vs strong	Cellcharter	0.29 - 0.41	0.76879
2	weak vs strong	Cellcharter*	0.14 - 0.22	0.818766
2	random vs weak	Cellcharter*	0.14 - 0.22	0.715271
2	random vs strong	Cellcharter*	0.14 - 0.22	0.736415
2	weak vs strong	Cellcharter*	0.17 - 0.23	0.778645
2	random vs weak	Cellcharter*	0.17 - 0.23	0.601893
2	random vs strong	Cellcharter*	0.17 - 0.23	0.721615
2	weak vs strong	Cellcharter*	0.19 - 0.24	0.786787
2	random vs weak	Cellcharter*	0.19 - 0.24	0.749242
2	random vs strong	Cellcharter*	0.19 - 0.24	0.724699
2	weak vs strong	Cellcharter*	0.22 - 0.24	0.734384
2	random vs weak	Cellcharter*	0.22 - 0.24	0.771518
2	random vs strong	Cellcharter*	0.22 - 0.24	0.721372
2	weak vs strong	Cellcharter*	0.25	0.821866
2	random vs weak	Cellcharter*	0.25	0.831281
2	random vs strong	Cellcharter*	0.25	0.68712
2	weak vs strong	Cellcharter*	0.26 - 0.31	0.72913
2	random vs weak	Cellcharter*	0.26 - 0.31	0.663126
2	random vs strong	Cellcharter*	0.26 - 0.31	0.764785
2	weak vs strong	Cellcharter*	0.28 - 0.36	0.737806
2	random vs weak	Cellcharter*	0.28 - 0.36	0.806294
2	random vs strong	Cellcharter*	0.28 - 0.36	0.789309
2	weak vs strong	Cellcharter*	0.29 - 0.41	0.713225
2	random vs weak	Cellcharter*	0.29 - 0.41	0.796133
2	random vs strong	Cellcharter*	0.29 - 0.41	0.840903
2	weak vs strong	COZI	0.14 - 0.22	0.750998
2	random vs weak	COZI	0.14 - 0.22	0.728963
2	random vs strong	COZI	0.14 - 0.22	0.724595
2	weak vs strong	COZI	0.17 - 0.23	0.698715
2	random vs weak	COZI	0.17 - 0.23	0.853661
2	random vs strong	COZI	0.17 - 0.23	0.780254
2	weak vs strong	COZI	0.19 - 0.24	0.777515
2	random vs weak	COZI	0.19 - 0.24	0.940505
2	random vs strong	COZI	0.19 - 0.24	0.790366
2	weak vs strong	COZI	0.22 - 0.24	0.689549
2	random vs weak	COZI	0.22 - 0.24	0.904213
2	random vs strong	COZI	0.22 - 0.24	0.872143
2	weak vs strong	COZI	0.25	0.659707
2	random vs weak	COZI	0.25	0.913588
2	random vs strong	COZI	0.25	0.887956
2	weak vs strong	COZI	0.26 - 0.31	0.759303
2	random vs weak	COZI	0.26 - 0.31	0.941391
2	random vs strong	COZI	0.26 - 0.31	0.864339
2	weak vs strong	COZI	0.28 - 0.36	0.771175
2	random vs weak	COZI	0.28 - 0.36	0.938597
2	random vs strong	COZI	0.28 - 0.36	0.894528
2	weak vs strong	COZI	0.29 - 0.41	0.790474
2	random vs weak	COZI	0.29 - 0.41	0.933898
2	random vs strong	COZI	0.29 - 0.41	0.892944
2	weak vs strong	Giotto	0.14 - 0.22	0.77889
2	random vs weak	Giotto	0.14 - 0.22	0.887428
2	random vs strong	Giotto	0.14 - 0.22	0.712997
2	weak vs strong	Giotto	0.17 - 0.23	0.682737
2	random vs weak	Giotto	0.17 - 0.23	0.877172
2	random vs strong	Giotto	0.17 - 0.23	0.738757
2	weak vs strong	Giotto	0.19 - 0.24	0.682063
2	random vs weak	Giotto	0.19 - 0.24	0.879032
2	random vs strong	Giotto	0.19 - 0.24	0.771475
2	weak vs strong	Giotto	0.22 - 0.24	0.658419
2	random vs weak	Giotto	0.22 - 0.24	0.728289
2	random vs strong	Giotto	0.22 - 0.24	0.758904
2	weak vs strong	Giotto	0.25	0.727218
2	random vs weak	Giotto	0.25	0.818266
2	random vs strong	Giotto	0.25	0.677972
2	weak vs strong	Giotto	0.26 - 0.31	0.740092
2	random vs weak	Giotto	0.26 - 0.31	0.858312
2	random vs strong	Giotto	0.26 - 0.31	0.755124
2	weak vs strong	Giotto	0.28 - 0.36	0.649469
2	random vs weak	Giotto	0.28 - 0.36	0.798005
2	random vs strong	Giotto	0.28 - 0.36	0.744816
2	weak vs strong	Giotto	0.29 - 0.41	0.737334
2	random vs weak	Giotto	0.29 - 0.41	0.863866
2	random vs strong	Giotto	0.29 - 0.41	0.757059
2	weak vs strong	histoCAT	0.14 - 0.22	0.788517
2	random vs weak	histoCAT	0.14 - 0.22	0.848803
2	random vs strong	histoCAT	0.14 - 0.22	0.748888
2	weak vs strong	histoCAT	0.17 - 0.23	0.658355
2	random vs weak	histoCAT	0.17 - 0.23	0.867545
2	random vs strong	histoCAT	0.17 - 0.23	0.676825
2	weak vs strong	histoCAT	0.19 - 0.24	0.732729
2	random vs weak	histoCAT	0.19 - 0.24	0.972093
2	random vs strong	histoCAT	0.19 - 0.24	0.763497
2	weak vs strong	histoCAT	0.22 - 0.24	0.716644
2	random vs weak	histoCAT	0.22 - 0.24	0.92508
2	random vs strong	histoCAT	0.22 - 0.24	0.766233
2	weak vs strong	histoCAT	0.25	0.708119
2	random vs weak	histoCAT	0.25	0.96353
2	random vs strong	histoCAT	0.25	0.799311
2	weak vs strong	histoCAT	0.26 - 0.31	0.757278
2	random vs weak	histoCAT	0.26 - 0.31	0.944337
2	random vs strong	histoCAT	0.26 - 0.31	0.826056
2	weak vs strong	histoCAT	0.28 - 0.36	0.742872
2	random vs weak	histoCAT	0.28 - 0.36	0.927947
2	random vs strong	histoCAT	0.28 - 0.36	0.864369
2	weak vs strong	histoCAT	0.29 - 0.41	0.760339
2	random vs weak	histoCAT	0.29 - 0.41	0.926449
2	random vs strong	histoCAT	0.29 - 0.41	0.904433
2	weak vs strong	IMCR classic	0.14 - 0.22	0.712765
2	random vs weak	IMCR classic	0.14 - 0.22	0.780259
2	random vs strong	IMCR classic	0.14 - 0.22	0.757574
2	weak vs strong	IMCR classic	0.17 - 0.23	0.704145
2	random vs weak	IMCR classic	0.17 - 0.23	0.877352
2	random vs strong	IMCR classic	0.17 - 0.23	0.679803
2	weak vs strong	IMCR classic	0.19 - 0.24	0.734842
2	random vs weak	IMCR classic	0.19 - 0.24	0.835525
2	random vs strong	IMCR classic	0.19 - 0.24	0.733797
2	weak vs strong	IMCR classic	0.22 - 0.24	0.723795
2	random vs weak	IMCR classic	0.22 - 0.24	0.862908
2	random vs strong	IMCR classic	0.22 - 0.24	0.724194
2	weak vs strong	IMCR classic	0.25	0.719331
2	random vs weak	IMCR classic	0.25	0.869271
2	random vs strong	IMCR classic	0.25	0.717917
2	weak vs strong	IMCR classic	0.26 - 0.31	0.64858
2	random vs weak	IMCR classic	0.26 - 0.31	0.817981
2	random vs strong	IMCR classic	0.26 - 0.31	0.718293
2	weak vs strong	IMCR classic	0.28 - 0.36	0.697472
2	random vs weak	IMCR classic	0.28 - 0.36	0.801101
2	random vs strong	IMCR classic	0.28 - 0.36	0.732148
2	weak vs strong	IMCR classic	0.29 - 0.41	0.733967
2	random vs weak	IMCR classic	0.29 - 0.41	0.82926
2	random vs strong	IMCR classic	0.29 - 0.41	0.737504
2	weak vs strong	Misty	0.14 - 0.22	0.853285
2	random vs weak	Misty	0.14 - 0.22	0.897537
2	random vs strong	Misty	0.14 - 0.22	0.88433
2	weak vs strong	Misty	0.17 - 0.23	0.7562
2	random vs weak	Misty	0.17 - 0.23	0.853536
2	random vs strong	Misty	0.17 - 0.23	0.70601
2	weak vs strong	Misty	0.19 - 0.24	0.857035
2	random vs weak	Misty	0.19 - 0.24	0.725202
2	random vs strong	Misty	0.19 - 0.24	0.7262
2	weak vs strong	Misty	0.22 - 0.24	0.873148
2	random vs weak	Misty	0.22 - 0.24	0.742537
2	random vs strong	Misty	0.22 - 0.24	0.879403
2	weak vs strong	Misty	0.25	0.804647
2	random vs weak	Misty	0.25	0.807072
2	random vs strong	Misty	0.25	0.910309
2	weak vs strong	Misty	0.26 - 0.31	0.812768
2	random vs weak	Misty	0.26 - 0.31	0.845604
2	random vs strong	Misty	0.26 - 0.31	0.915061
2	weak vs strong	Misty	0.28 - 0.36	0.767606
2	random vs weak	Misty	0.28 - 0.36	0.847641
2	random vs strong	Misty	0.28 - 0.36	0.897904
2	weak vs strong	Misty	0.29 - 0.41	0.859271
2	random vs weak	Misty	0.29 - 0.41	0.871489
2	random vs strong	Misty	0.29 - 0.41	0.914591
2	weak vs strong	scimap	0.14 - 0.22	0.929537
2	random vs weak	scimap	0.14 - 0.22	0.9109
2	random vs strong	scimap	0.14 - 0.22	0.898903
2	weak vs strong	scimap	0.17 - 0.23	0.903547
2	random vs weak	scimap	0.17 - 0.23	0.872326
2	random vs strong	scimap	0.17 - 0.23	0.884701
2	weak vs strong	scimap	0.19 - 0.24	0.74913
2	random vs weak	scimap	0.19 - 0.24	0.878514
2	random vs strong	scimap	0.19 - 0.24	0.809722
2	weak vs strong	scimap	0.22 - 0.24	0.831442
2	random vs weak	scimap	0.22 - 0.24	0.6979
2	random vs strong	scimap	0.22 - 0.24	0.682668
2	weak vs strong	scimap	0.25	0.713482
2	random vs weak	scimap	0.25	0.886961
2	random vs strong	scimap	0.25	0.763352
2	weak vs strong	scimap	0.26 - 0.31	0.653075
2	random vs weak	scimap	0.26 - 0.31	0.965338
2	random vs strong	scimap	0.26 - 0.31	0.903345
2	weak vs strong	scimap	0.28 - 0.36	0.650284
2	random vs weak	scimap	0.28 - 0.36	0.949763
2	random vs strong	scimap	0.28 - 0.36	0.908026
2	weak vs strong	scimap	0.29 - 0.41	0.669168
2	random vs weak	scimap	0.29 - 0.41	0.950371
2	random vs strong	scimap	0.29 - 0.41	0.936633
2	weak vs strong	SEA	0.14 - 0.22	0.818602
2	random vs weak	SEA	0.14 - 0.22	0.892524
2	random vs strong	SEA	0.14 - 0.22	0.708992
2	weak vs strong	SEA	0.17 - 0.23	0.744958
2	random vs weak	SEA	0.17 - 0.23	0.931622
2	random vs strong	SEA	0.17 - 0.23	0.737232
2	weak vs strong	SEA	0.19 - 0.24	0.735337
2	random vs weak	SEA	0.19 - 0.24	0.860203
2	random vs strong	SEA	0.19 - 0.24	0.704554
2	weak vs strong	SEA	0.22 - 0.24	0.651713
2	random vs weak	SEA	0.22 - 0.24	0.81711
2	random vs strong	SEA	0.22 - 0.24	0.750869
2	weak vs strong	SEA	0.25	0.736396
2	random vs weak	SEA	0.25	0.861393
2	random vs strong	SEA	0.25	0.747681
2	weak vs strong	SEA	0.26 - 0.31	0.671823
2	random vs weak	SEA	0.26 - 0.31	0.867048
2	random vs strong	SEA	0.26 - 0.31	0.745291
2	weak vs strong	SEA	0.28 - 0.36	0.724956
2	random vs weak	SEA	0.28 - 0.36	0.839448
2	random vs strong	SEA	0.28 - 0.36	0.740213
2	weak vs strong	SEA	0.29 - 0.41	0.631882
2	random vs weak	SEA	0.29 - 0.41	0.873022
2	random vs strong	SEA	0.29 - 0.41	0.751121
2	weak vs strong	Interactions	0.14 - 0.22	0.828371
2	random vs weak	Interactions	0.14 - 0.22	0.795642
2	random vs strong	Interactions	0.14 - 0.22	0.847982
2	weak vs strong	Interactions	0.17 - 0.23	0.73038
2	random vs weak	Interactions	0.17 - 0.23	0.748571
2	random vs strong	Interactions	0.17 - 0.23	0.788423
2	weak vs strong	Interactions	0.19 - 0.24	0.685475
2	random vs weak	Interactions	0.19 - 0.24	0.715936
2	random vs strong	Interactions	0.19 - 0.24	0.754324
2	weak vs strong	Interactions	0.22 - 0.24	0.713678
2	random vs weak	Interactions	0.22 - 0.24	0.704615
2	random vs strong	Interactions	0.22 - 0.24	0.70119
2	weak vs strong	Interactions	0.25	0.724309
2	random vs weak	Interactions	0.25	0.843116
2	random vs strong	Interactions	0.25	0.76039
2	weak vs strong	Interactions	0.26 - 0.31	0.675665
2	random vs weak	Interactions	0.26 - 0.31	0.88152
2	random vs strong	Interactions	0.26 - 0.31	0.867513
2	weak vs strong	Interactions	0.28 - 0.36	0.632013
2	random vs weak	Interactions	0.28 - 0.36	0.868822
2	random vs strong	Interactions	0.28 - 0.36	0.849337
2	weak vs strong	Interactions	0.29 - 0.41	0.673921
2	random vs weak	Interactions	0.29 - 0.41	0.874092
2	random vs strong	Interactions	0.29 - 0.41	0.881245
2	weak vs strong	Squidpy	0.14 - 0.22	0.693903
2	random vs weak	Squidpy	0.14 - 0.22	0.864881
2	random vs strong	Squidpy	0.14 - 0.22	0.775624
2	weak vs strong	Squidpy	0.17 - 0.23	0.681123
2	random vs weak	Squidpy	0.17 - 0.23	0.847212
2	random vs strong	Squidpy	0.17 - 0.23	0.702302
2	weak vs strong	Squidpy	0.19 - 0.24	0.724026
2	random vs weak	Squidpy	0.19 - 0.24	0.865685
2	random vs strong	Squidpy	0.19 - 0.24	0.761412
2	weak vs strong	Squidpy	0.22 - 0.24	0.730909
2	random vs weak	Squidpy	0.22 - 0.24	0.842802
2	random vs strong	Squidpy	0.22 - 0.24	0.745024
2	weak vs strong	Squidpy	0.25	0.746751
2	random vs weak	Squidpy	0.25	0.849118
2	random vs strong	Squidpy	0.25	0.737405
2	weak vs strong	Squidpy	0.26 - 0.31	0.634687
2	random vs weak	Squidpy	0.26 - 0.31	0.87267
2	random vs strong	Squidpy	0.26 - 0.31	0.751821
2	weak vs strong	Squidpy	0.28 - 0.36	0.645279
2	random vs weak	Squidpy	0.28 - 0.36	0.816594
2	random vs strong	Squidpy	0.28 - 0.36	0.736723
2	weak vs strong	Squidpy	0.29 - 0.41	0.72968
2	random vs weak	Squidpy	0.29 - 0.41	0.84263
2	random vs strong	Squidpy	0.29 - 0.41	0.7546
3	weak vs strong	Cellcharter	0.14 - 0.22	0.73715
3	random vs weak	Cellcharter	0.14 - 0.22	0.819935
3	random vs strong	Cellcharter	0.14 - 0.22	0.766515
3	weak vs strong	Cellcharter	0.17 - 0.23	0.730078
3	random vs weak	Cellcharter	0.17 - 0.23	0.816038
3	random vs strong	Cellcharter	0.17 - 0.23	0.659939
3	weak vs strong	Cellcharter	0.19 - 0.24	0.687689
3	random vs weak	Cellcharter	0.19 - 0.24	0.874955
3	random vs strong	Cellcharter	0.19 - 0.24	0.7422
3	weak vs strong	Cellcharter	0.22 - 0.24	0.685275
3	random vs weak	Cellcharter	0.22 - 0.24	0.863169
3	random vs strong	Cellcharter	0.22 - 0.24	0.763197
3	weak vs strong	Cellcharter	0.25	0.730595
3	random vs weak	Cellcharter	0.25	0.81213
3	random vs strong	Cellcharter	0.25	0.75176
3	weak vs strong	Cellcharter	0.26 - 0.31	0.687293
3	random vs weak	Cellcharter	0.26 - 0.31	0.881417
3	random vs strong	Cellcharter	0.26 - 0.31	0.761879
3	weak vs strong	Cellcharter	0.28 - 0.36	0.657742
3	random vs weak	Cellcharter	0.28 - 0.36	0.789356
3	random vs strong	Cellcharter	0.28 - 0.36	0.761121
3	weak vs strong	Cellcharter	0.29 - 0.41	0.744886
3	random vs weak	Cellcharter	0.29 - 0.41	0.89095
3	random vs strong	Cellcharter	0.29 - 0.41	0.785735
3	weak vs strong	Cellcharter*	0.14 - 0.22	0.837781
3	random vs weak	Cellcharter*	0.14 - 0.22	0.704856
3	random vs strong	Cellcharter*	0.14 - 0.22	0.726611
3	weak vs strong	Cellcharter*	0.17 - 0.23	0.83017
3	random vs weak	Cellcharter*	0.17 - 0.23	0.597509
3	random vs strong	Cellcharter*	0.17 - 0.23	0.725874
3	weak vs strong	Cellcharter*	0.19 - 0.24	0.800209
3	random vs weak	Cellcharter*	0.19 - 0.24	0.736247
3	random vs strong	Cellcharter*	0.19 - 0.24	0.716072
3	weak vs strong	Cellcharter*	0.22 - 0.24	0.776362
3	random vs weak	Cellcharter*	0.22 - 0.24	0.740089
3	random vs strong	Cellcharter*	0.22 - 0.24	0.688324
3	weak vs strong	Cellcharter*	0.25	0.805174
3	random vs weak	Cellcharter*	0.25	0.817095
3	random vs strong	Cellcharter*	0.25	0.72171
3	weak vs strong	Cellcharter*	0.26 - 0.31	0.748126
3	random vs weak	Cellcharter*	0.26 - 0.31	0.665703
3	random vs strong	Cellcharter*	0.26 - 0.31	0.760941
3	weak vs strong	Cellcharter*	0.28 - 0.36	0.744292
3	random vs weak	Cellcharter*	0.28 - 0.36	0.799915
3	random vs strong	Cellcharter*	0.28 - 0.36	0.813574
3	weak vs strong	Cellcharter*	0.29 - 0.41	0.715371
3	random vs weak	Cellcharter*	0.29 - 0.41	0.8085
3	random vs strong	Cellcharter*	0.29 - 0.41	0.85278
3	weak vs strong	COZI	0.14 - 0.22	0.716796
3	random vs weak	COZI	0.14 - 0.22	0.750971
3	random vs strong	COZI	0.14 - 0.22	0.695676
3	weak vs strong	COZI	0.17 - 0.23	0.685285
3	random vs weak	COZI	0.17 - 0.23	0.885636
3	random vs strong	COZI	0.17 - 0.23	0.752682
3	weak vs strong	COZI	0.19 - 0.24	0.756077
3	random vs weak	COZI	0.19 - 0.24	0.956797
3	random vs strong	COZI	0.19 - 0.24	0.88386
3	weak vs strong	COZI	0.22 - 0.24	0.758666
3	random vs weak	COZI	0.22 - 0.24	0.922408
3	random vs strong	COZI	0.22 - 0.24	0.851634
3	weak vs strong	COZI	0.25	0.684207
3	random vs weak	COZI	0.25	0.949055
3	random vs strong	COZI	0.25	0.878806
3	weak vs strong	COZI	0.26 - 0.31	0.773965
3	random vs weak	COZI	0.26 - 0.31	0.922113
3	random vs strong	COZI	0.26 - 0.31	0.871476
3	weak vs strong	COZI	0.28 - 0.36	0.801293
3	random vs weak	COZI	0.28 - 0.36	0.944198
3	random vs strong	COZI	0.28 - 0.36	0.859819
3	weak vs strong	COZI	0.29 - 0.41	0.767439
3	random vs weak	COZI	0.29 - 0.41	0.919077
3	random vs strong	COZI	0.29 - 0.41	0.883656
3	weak vs strong	Giotto	0.14 - 0.22	0.703519
3	random vs weak	Giotto	0.14 - 0.22	0.88053
3	random vs strong	Giotto	0.14 - 0.22	0.768196
3	weak vs strong	Giotto	0.17 - 0.23	0.726965
3	random vs weak	Giotto	0.17 - 0.23	0.869234
3	random vs strong	Giotto	0.17 - 0.23	0.705218
3	weak vs strong	Giotto	0.19 - 0.24	0.690102
3	random vs weak	Giotto	0.19 - 0.24	0.882271
3	random vs strong	Giotto	0.19 - 0.24	0.768827
3	weak vs strong	Giotto	0.22 - 0.24	0.732988
3	random vs weak	Giotto	0.22 - 0.24	0.830089
3	random vs strong	Giotto	0.22 - 0.24	0.751281
3	weak vs strong	Giotto	0.25	0.735075
3	random vs weak	Giotto	0.25	0.795446
3	random vs strong	Giotto	0.25	0.749955
3	weak vs strong	Giotto	0.26 - 0.31	0.690962
3	random vs weak	Giotto	0.26 - 0.31	0.874072
3	random vs strong	Giotto	0.26 - 0.31	0.761176
3	weak vs strong	Giotto	0.28 - 0.36	0.691826
3	random vs weak	Giotto	0.28 - 0.36	0.853824
3	random vs strong	Giotto	0.28 - 0.36	0.768936
3	weak vs strong	Giotto	0.29 - 0.41	0.735459
3	random vs weak	Giotto	0.29 - 0.41	0.882446
3	random vs strong	Giotto	0.29 - 0.41	0.766463
3	weak vs strong	histoCAT	0.14 - 0.22	0.7265
3	random vs weak	histoCAT	0.14 - 0.22	0.860848
3	random vs strong	histoCAT	0.14 - 0.22	0.742131
3	weak vs strong	histoCAT	0.17 - 0.23	0.653615
3	random vs weak	histoCAT	0.17 - 0.23	0.914828
3	random vs strong	histoCAT	0.17 - 0.23	0.675245
3	weak vs strong	histoCAT	0.19 - 0.24	0.699977
3	random vs weak	histoCAT	0.19 - 0.24	0.950884
3	random vs strong	histoCAT	0.19 - 0.24	0.77291
3	weak vs strong	histoCAT	0.22 - 0.24	0.705593
3	random vs weak	histoCAT	0.22 - 0.24	0.942504
3	random vs strong	histoCAT	0.22 - 0.24	0.773864
3	weak vs strong	histoCAT	0.25	0.712461
3	random vs weak	histoCAT	0.25	0.952038
3	random vs strong	histoCAT	0.25	0.805502
3	weak vs strong	histoCAT	0.26 - 0.31	0.729863
3	random vs weak	histoCAT	0.26 - 0.31	0.935802
3	random vs strong	histoCAT	0.26 - 0.31	0.833008
3	weak vs strong	histoCAT	0.28 - 0.36	0.772896
3	random vs weak	histoCAT	0.28 - 0.36	0.943582
3	random vs strong	histoCAT	0.28 - 0.36	0.851337
3	weak vs strong	histoCAT	0.29 - 0.41	0.719215
3	random vs weak	histoCAT	0.29 - 0.41	0.926493
3	random vs strong	histoCAT	0.29 - 0.41	0.913162
3	weak vs strong	IMCR classic	0.14 - 0.22	0.744351
3	random vs weak	IMCR classic	0.14 - 0.22	0.757046
3	random vs strong	IMCR classic	0.14 - 0.22	0.75919
3	weak vs strong	IMCR classic	0.17 - 0.23	0.686146
3	random vs weak	IMCR classic	0.17 - 0.23	0.845161
3	random vs strong	IMCR classic	0.17 - 0.23	0.686419
3	weak vs strong	IMCR classic	0.19 - 0.24	0.708282
3	random vs weak	IMCR classic	0.19 - 0.24	0.82393
3	random vs strong	IMCR classic	0.19 - 0.24	0.725554
3	weak vs strong	IMCR classic	0.22 - 0.24	0.70586
3	random vs weak	IMCR classic	0.22 - 0.24	0.842533
3	random vs strong	IMCR classic	0.22 - 0.24	0.732881
3	weak vs strong	IMCR classic	0.25	0.690853
3	random vs weak	IMCR classic	0.25	0.875094
3	random vs strong	IMCR classic	0.25	0.719086
3	weak vs strong	IMCR classic	0.26 - 0.31	0.656928
3	random vs weak	IMCR classic	0.26 - 0.31	0.837606
3	random vs strong	IMCR classic	0.26 - 0.31	0.716753
3	weak vs strong	IMCR classic	0.28 - 0.36	0.687141
3	random vs weak	IMCR classic	0.28 - 0.36	0.825317
3	random vs strong	IMCR classic	0.28 - 0.36	0.719143
3	weak vs strong	IMCR classic	0.29 - 0.41	0.726863
3	random vs weak	IMCR classic	0.29 - 0.41	0.837946
3	random vs strong	IMCR classic	0.29 - 0.41	0.728959
3	weak vs strong	Misty	0.14 - 0.22	0.792837
3	random vs weak	Misty	0.14 - 0.22	0.889554
3	random vs strong	Misty	0.14 - 0.22	0.884084
3	weak vs strong	Misty	0.17 - 0.23	0.740034
3	random vs weak	Misty	0.17 - 0.23	0.838897
3	random vs strong	Misty	0.17 - 0.23	0.805257
3	weak vs strong	Misty	0.19 - 0.24	0.817114
3	random vs weak	Misty	0.19 - 0.24	0.730659
3	random vs strong	Misty	0.19 - 0.24	0.721772
3	weak vs strong	Misty	0.22 - 0.24	0.878101
3	random vs weak	Misty	0.22 - 0.24	0.730782
3	random vs strong	Misty	0.22 - 0.24	0.848936
3	weak vs strong	Misty	0.25	0.748271
3	random vs weak	Misty	0.25	0.873195
3	random vs strong	Misty	0.25	0.860902
3	weak vs strong	Misty	0.26 - 0.31	0.901927
3	random vs weak	Misty	0.26 - 0.31	0.879364
3	random vs strong	Misty	0.26 - 0.31	0.89035
3	weak vs strong	Misty	0.28 - 0.36	0.862654
3	random vs weak	Misty	0.28 - 0.36	0.860355
3	random vs strong	Misty	0.28 - 0.36	0.900825
3	weak vs strong	Misty	0.29 - 0.41	0.870175
3	random vs weak	Misty	0.29 - 0.41	0.878114
3	random vs strong	Misty	0.29 - 0.41	0.929137
3	weak vs strong	scimap	0.14 - 0.22	0.925189
3	random vs weak	scimap	0.14 - 0.22	0.879221
3	random vs strong	scimap	0.14 - 0.22	0.890337
3	weak vs strong	scimap	0.17 - 0.23	0.924553
3	random vs weak	scimap	0.17 - 0.23	0.822908
3	random vs strong	scimap	0.17 - 0.23	0.895714
3	weak vs strong	scimap	0.19 - 0.24	0.755151
3	random vs weak	scimap	0.19 - 0.24	0.82725
3	random vs strong	scimap	0.19 - 0.24	0.882235
3	weak vs strong	scimap	0.22 - 0.24	0.795391
3	random vs weak	scimap	0.22 - 0.24	0.845505
3	random vs strong	scimap	0.22 - 0.24	0.816913
3	weak vs strong	scimap	0.25	0.727279
3	random vs weak	scimap	0.25	0.852523
3	random vs strong	scimap	0.25	0.753739
3	weak vs strong	scimap	0.26 - 0.31	0.648606
3	random vs weak	scimap	0.26 - 0.31	0.961592
3	random vs strong	scimap	0.26 - 0.31	0.890344
3	weak vs strong	scimap	0.28 - 0.36	0.654188
3	random vs weak	scimap	0.28 - 0.36	0.939647
3	random vs strong	scimap	0.28 - 0.36	0.904332
3	weak vs strong	scimap	0.29 - 0.41	0.670915
3	random vs weak	scimap	0.29 - 0.41	0.966749
3	random vs strong	scimap	0.29 - 0.41	0.898884
3	weak vs strong	SEA	0.14 - 0.22	0.759641
3	random vs weak	SEA	0.14 - 0.22	0.860936
3	random vs strong	SEA	0.14 - 0.22	0.764402
3	weak vs strong	SEA	0.17 - 0.23	0.695505
3	random vs weak	SEA	0.17 - 0.23	0.844242
3	random vs strong	SEA	0.17 - 0.23	0.734525
3	weak vs strong	SEA	0.19 - 0.24	0.692268
3	random vs weak	SEA	0.19 - 0.24	0.886204
3	random vs strong	SEA	0.19 - 0.24	0.757468
3	weak vs strong	SEA	0.22 - 0.24	0.701929
3	random vs weak	SEA	0.22 - 0.24	0.868064
3	random vs strong	SEA	0.22 - 0.24	0.758639
3	weak vs strong	SEA	0.25	0.722884
3	random vs weak	SEA	0.25	0.871089
3	random vs strong	SEA	0.25	0.753025
3	weak vs strong	SEA	0.26 - 0.31	0.634038
3	random vs weak	SEA	0.26 - 0.31	0.863465
3	random vs strong	SEA	0.26 - 0.31	0.756472
3	weak vs strong	SEA	0.28 - 0.36	0.734105
3	random vs weak	SEA	0.28 - 0.36	0.837022
3	random vs strong	SEA	0.28 - 0.36	0.735862
3	weak vs strong	SEA	0.29 - 0.41	0.736151
3	random vs weak	SEA	0.29 - 0.41	0.85272
3	random vs strong	SEA	0.29 - 0.41	0.765793
3	weak vs strong	Interactions	0.14 - 0.22	0.866135
3	random vs weak	Interactions	0.14 - 0.22	0.812977
3	random vs strong	Interactions	0.14 - 0.22	0.861134
3	weak vs strong	Interactions	0.17 - 0.23	0.696791
3	random vs weak	Interactions	0.17 - 0.23	0.748236
3	random vs strong	Interactions	0.17 - 0.23	0.781078
3	weak vs strong	Interactions	0.19 - 0.24	0.681735
3	random vs weak	Interactions	0.19 - 0.24	0.720666
3	random vs strong	Interactions	0.19 - 0.24	0.744679
3	weak vs strong	Interactions	0.22 - 0.24	0.715307
3	random vs weak	Interactions	0.22 - 0.24	0.705304
3	random vs strong	Interactions	0.22 - 0.24	0.705772
3	weak vs strong	Interactions	0.25	0.749353
3	random vs weak	Interactions	0.25	0.848303
3	random vs strong	Interactions	0.25	0.754665
3	weak vs strong	Interactions	0.26 - 0.31	0.66772
3	random vs weak	Interactions	0.26 - 0.31	0.886654
3	random vs strong	Interactions	0.26 - 0.31	0.859213
3	weak vs strong	Interactions	0.28 - 0.36	0.652731
3	random vs weak	Interactions	0.28 - 0.36	0.864241
3	random vs strong	Interactions	0.28 - 0.36	0.867587
3	weak vs strong	Interactions	0.29 - 0.41	0.668023
3	random vs weak	Interactions	0.29 - 0.41	0.885346
3	random vs strong	Interactions	0.29 - 0.41	0.865524
3	weak vs strong	Squidpy	0.14 - 0.22	0.815746
3	random vs weak	Squidpy	0.14 - 0.22	0.882302
3	random vs strong	Squidpy	0.14 - 0.22	0.810768
3	weak vs strong	Squidpy	0.17 - 0.23	0.688683
3	random vs weak	Squidpy	0.17 - 0.23	0.85413
3	random vs strong	Squidpy	0.17 - 0.23	0.733093
3	weak vs strong	Squidpy	0.19 - 0.24	0.762134
3	random vs weak	Squidpy	0.19 - 0.24	0.890316
3	random vs strong	Squidpy	0.19 - 0.24	0.760055
3	weak vs strong	Squidpy	0.22 - 0.24	0.738538
3	random vs weak	Squidpy	0.22 - 0.24	0.864633
3	random vs strong	Squidpy	0.22 - 0.24	0.768939
3	weak vs strong	Squidpy	0.25	0.733363
3	random vs weak	Squidpy	0.25	0.866402
3	random vs strong	Squidpy	0.25	0.749958
3	weak vs strong	Squidpy	0.26 - 0.31	0.684978
3	random vs weak	Squidpy	0.26 - 0.31	0.878772
3	random vs strong	Squidpy	0.26 - 0.31	0.74957
3	weak vs strong	Squidpy	0.28 - 0.36	0.734273
3	random vs weak	Squidpy	0.28 - 0.36	0.810391
3	random vs strong	Squidpy	0.28 - 0.36	0.743987
3	weak vs strong	Squidpy	0.29 - 0.41	0.725252
3	random vs weak	Squidpy	0.29 - 0.41	0.836521
3	random vs strong	Squidpy	0.29 - 0.41	0.753508
4	weak vs strong	Cellcharter	0.14 - 0.22	0.741615
4	random vs weak	Cellcharter	0.14 - 0.22	0.753155
4	random vs strong	Cellcharter	0.14 - 0.22	0.724047
4	weak vs strong	Cellcharter	0.17 - 0.23	0.722133
4	random vs weak	Cellcharter	0.17 - 0.23	0.84282
4	random vs strong	Cellcharter	0.17 - 0.23	0.671505
4	weak vs strong	Cellcharter	0.19 - 0.24	0.755099
4	random vs weak	Cellcharter	0.19 - 0.24	0.867036
4	random vs strong	Cellcharter	0.19 - 0.24	0.737952
4	weak vs strong	Cellcharter	0.22 - 0.24	0.651881
4	random vs weak	Cellcharter	0.22 - 0.24	0.854347
4	random vs strong	Cellcharter	0.22 - 0.24	0.736377
4	weak vs strong	Cellcharter	0.25	0.653598
4	random vs weak	Cellcharter	0.25	0.850799
4	random vs strong	Cellcharter	0.25	0.711554
4	weak vs strong	Cellcharter	0.26 - 0.31	0.631484
4	random vs weak	Cellcharter	0.26 - 0.31	0.868788
4	random vs strong	Cellcharter	0.26 - 0.31	0.763074
4	weak vs strong	Cellcharter	0.28 - 0.36	0.745443
4	random vs weak	Cellcharter	0.28 - 0.36	0.852114
4	random vs strong	Cellcharter	0.28 - 0.36	0.753274
4	weak vs strong	Cellcharter	0.29 - 0.41	0.746704
4	random vs weak	Cellcharter	0.29 - 0.41	0.89633
4	random vs strong	Cellcharter	0.29 - 0.41	0.702618
4	weak vs strong	Cellcharter*	0.14 - 0.22	0.827801
4	random vs weak	Cellcharter*	0.14 - 0.22	0.709426
4	random vs strong	Cellcharter*	0.14 - 0.22	0.737403
4	weak vs strong	Cellcharter*	0.17 - 0.23	0.817317
4	random vs weak	Cellcharter*	0.17 - 0.23	0.72124
4	random vs strong	Cellcharter*	0.17 - 0.23	0.721337
4	weak vs strong	Cellcharter*	0.19 - 0.24	0.801377
4	random vs weak	Cellcharter*	0.19 - 0.24	0.741186
4	random vs strong	Cellcharter*	0.19 - 0.24	0.716818
4	weak vs strong	Cellcharter*	0.22 - 0.24	0.775396
4	random vs weak	Cellcharter*	0.22 - 0.24	0.747585
4	random vs strong	Cellcharter*	0.22 - 0.24	0.728235
4	weak vs strong	Cellcharter*	0.25	0.826816
4	random vs weak	Cellcharter*	0.25	0.815114
4	random vs strong	Cellcharter*	0.25	0.722177
4	weak vs strong	Cellcharter*	0.26 - 0.31	0.74762
4	random vs weak	Cellcharter*	0.26 - 0.31	0.657219
4	random vs strong	Cellcharter*	0.26 - 0.31	0.774899
4	weak vs strong	Cellcharter*	0.28 - 0.36	0.750735
4	random vs weak	Cellcharter*	0.28 - 0.36	0.564019
4	random vs strong	Cellcharter*	0.28 - 0.36	0.797429
4	weak vs strong	Cellcharter*	0.29 - 0.41	0.720214
4	random vs weak	Cellcharter*	0.29 - 0.41	0.801226
4	random vs strong	Cellcharter*	0.29 - 0.41	0.832877
4	weak vs strong	COZI	0.14 - 0.22	0.692912
4	random vs weak	COZI	0.14 - 0.22	0.776656
4	random vs strong	COZI	0.14 - 0.22	0.695174
4	weak vs strong	COZI	0.17 - 0.23	0.684444
4	random vs weak	COZI	0.17 - 0.23	0.856053
4	random vs strong	COZI	0.17 - 0.23	0.803902
4	weak vs strong	COZI	0.19 - 0.24	0.787242
4	random vs weak	COZI	0.19 - 0.24	0.943083
4	random vs strong	COZI	0.19 - 0.24	0.867575
4	weak vs strong	COZI	0.22 - 0.24	0.748098
4	random vs weak	COZI	0.22 - 0.24	0.909357
4	random vs strong	COZI	0.22 - 0.24	0.869118
4	weak vs strong	COZI	0.25	0.742128
4	random vs weak	COZI	0.25	0.957737
4	random vs strong	COZI	0.25	0.75166
4	weak vs strong	COZI	0.26 - 0.31	0.765162
4	random vs weak	COZI	0.26 - 0.31	0.920237
4	random vs strong	COZI	0.26 - 0.31	0.871511
4	weak vs strong	COZI	0.28 - 0.36	0.795469
4	random vs weak	COZI	0.28 - 0.36	0.942052
4	random vs strong	COZI	0.28 - 0.36	0.854766
4	weak vs strong	COZI	0.29 - 0.41	0.777748
4	random vs weak	COZI	0.29 - 0.41	0.913701
4	random vs strong	COZI	0.29 - 0.41	0.876941
4	weak vs strong	Giotto	0.14 - 0.22	0.767128
4	random vs weak	Giotto	0.14 - 0.22	0.859113
4	random vs strong	Giotto	0.14 - 0.22	0.777524
4	weak vs strong	Giotto	0.17 - 0.23	0.674774
4	random vs weak	Giotto	0.17 - 0.23	0.84902
4	random vs strong	Giotto	0.17 - 0.23	0.738822
4	weak vs strong	Giotto	0.19 - 0.24	0.73271
4	random vs weak	Giotto	0.19 - 0.24	0.879471
4	random vs strong	Giotto	0.19 - 0.24	0.760744
4	weak vs strong	Giotto	0.22 - 0.24	0.651964
4	random vs weak	Giotto	0.22 - 0.24	0.869515
4	random vs strong	Giotto	0.22 - 0.24	0.750672
4	weak vs strong	Giotto	0.25	0.729075
4	random vs weak	Giotto	0.25	0.839978
4	random vs strong	Giotto	0.25	0.752684
4	weak vs strong	Giotto	0.26 - 0.31	0.737433
4	random vs weak	Giotto	0.26 - 0.31	0.850167
4	random vs strong	Giotto	0.26 - 0.31	0.736481
4	weak vs strong	Giotto	0.28 - 0.36	0.736174
4	random vs weak	Giotto	0.28 - 0.36	0.86009
4	random vs strong	Giotto	0.28 - 0.36	0.758435
4	weak vs strong	Giotto	0.29 - 0.41	0.722671
4	random vs weak	Giotto	0.29 - 0.41	0.859404
4	random vs strong	Giotto	0.29 - 0.41	0.76464
4	weak vs strong	histoCAT	0.14 - 0.22	0.730918
4	random vs weak	histoCAT	0.14 - 0.22	0.810284
4	random vs strong	histoCAT	0.14 - 0.22	0.729341
4	weak vs strong	histoCAT	0.17 - 0.23	0.643219
4	random vs weak	histoCAT	0.17 - 0.23	0.942679
4	random vs strong	histoCAT	0.17 - 0.23	0.709532
4	weak vs strong	histoCAT	0.19 - 0.24	0.717916
4	random vs weak	histoCAT	0.19 - 0.24	0.961265
4	random vs strong	histoCAT	0.19 - 0.24	0.780404
4	weak vs strong	histoCAT	0.22 - 0.24	0.697195
4	random vs weak	histoCAT	0.22 - 0.24	0.926383
4	random vs strong	histoCAT	0.22 - 0.24	0.758948
4	weak vs strong	histoCAT	0.25	0.702913
4	random vs weak	histoCAT	0.25	0.950633
4	random vs strong	histoCAT	0.25	0.787094
4	weak vs strong	histoCAT	0.26 - 0.31	0.720908
4	random vs weak	histoCAT	0.26 - 0.31	0.928467
4	random vs strong	histoCAT	0.26 - 0.31	0.829391
4	weak vs strong	histoCAT	0.28 - 0.36	0.755936
4	random vs weak	histoCAT	0.28 - 0.36	0.93011
4	random vs strong	histoCAT	0.28 - 0.36	0.838251
4	weak vs strong	histoCAT	0.29 - 0.41	0.724468
4	random vs weak	histoCAT	0.29 - 0.41	0.932023
4	random vs strong	histoCAT	0.29 - 0.41	0.884467
4	weak vs strong	IMCR classic	0.14 - 0.22	0.681479
4	random vs weak	IMCR classic	0.14 - 0.22	0.750456
4	random vs strong	IMCR classic	0.14 - 0.22	0.762824
4	weak vs strong	IMCR classic	0.17 - 0.23	0.656194
4	random vs weak	IMCR classic	0.17 - 0.23	0.867846
4	random vs strong	IMCR classic	0.17 - 0.23	0.695734
4	weak vs strong	IMCR classic	0.19 - 0.24	0.72418
4	random vs weak	IMCR classic	0.19 - 0.24	0.820277
4	random vs strong	IMCR classic	0.19 - 0.24	0.679576
4	weak vs strong	IMCR classic	0.22 - 0.24	0.660574
4	random vs weak	IMCR classic	0.22 - 0.24	0.900907
4	random vs strong	IMCR classic	0.22 - 0.24	0.718277
4	weak vs strong	IMCR classic	0.25	0.725185
4	random vs weak	IMCR classic	0.25	0.873865
4	random vs strong	IMCR classic	0.25	0.721605
4	weak vs strong	IMCR classic	0.26 - 0.31	0.688993
4	random vs weak	IMCR classic	0.26 - 0.31	0.808679
4	random vs strong	IMCR classic	0.26 - 0.31	0.713269
4	weak vs strong	IMCR classic	0.28 - 0.36	0.693076
4	random vs weak	IMCR classic	0.28 - 0.36	0.820952
4	random vs strong	IMCR classic	0.28 - 0.36	0.728587
4	weak vs strong	IMCR classic	0.29 - 0.41	0.6477
4	random vs weak	IMCR classic	0.29 - 0.41	0.822443
4	random vs strong	IMCR classic	0.29 - 0.41	0.73304
4	weak vs strong	Misty	0.14 - 0.22	0.835747
4	random vs weak	Misty	0.14 - 0.22	0.824656
4	random vs strong	Misty	0.14 - 0.22	0.887427
4	weak vs strong	Misty	0.17 - 0.23	0.73023
4	random vs weak	Misty	0.17 - 0.23	0.836626
4	random vs strong	Misty	0.17 - 0.23	0.81008
4	weak vs strong	Misty	0.19 - 0.24	0.794497
4	random vs weak	Misty	0.19 - 0.24	0.741912
4	random vs strong	Misty	0.19 - 0.24	0.72312
4	weak vs strong	Misty	0.22 - 0.24	0.884181
4	random vs weak	Misty	0.22 - 0.24	0.700745
4	random vs strong	Misty	0.22 - 0.24	0.858615
4	weak vs strong	Misty	0.25	0.828051
4	random vs weak	Misty	0.25	0.838912
4	random vs strong	Misty	0.25	0.896485
4	weak vs strong	Misty	0.26 - 0.31	0.891425
4	random vs weak	Misty	0.26 - 0.31	0.860437
4	random vs strong	Misty	0.26 - 0.31	0.890397
4	weak vs strong	Misty	0.28 - 0.36	0.755738
4	random vs weak	Misty	0.28 - 0.36	0.753551
4	random vs strong	Misty	0.28 - 0.36	0.901068
4	weak vs strong	Misty	0.29 - 0.41	0.89619
4	random vs weak	Misty	0.29 - 0.41	0.868133
4	random vs strong	Misty	0.29 - 0.41	0.932715
4	weak vs strong	scimap	0.14 - 0.22	0.914003
4	random vs weak	scimap	0.14 - 0.22	0.871589
4	random vs strong	scimap	0.14 - 0.22	0.892084
4	weak vs strong	scimap	0.17 - 0.23	0.934538
4	random vs weak	scimap	0.17 - 0.23	0.860857
4	random vs strong	scimap	0.17 - 0.23	0.876529
4	weak vs strong	scimap	0.19 - 0.24	0.851981
4	random vs weak	scimap	0.19 - 0.24	0.879489
4	random vs strong	scimap	0.19 - 0.24	0.811076
4	weak vs strong	scimap	0.22 - 0.24	0.760473
4	random vs weak	scimap	0.22 - 0.24	0.857161
4	random vs strong	scimap	0.22 - 0.24	0.799595
4	weak vs strong	scimap	0.25	0.735834
4	random vs weak	scimap	0.25	0.857148
4	random vs strong	scimap	0.25	0.751389
4	weak vs strong	scimap	0.26 - 0.31	0.649583
4	random vs weak	scimap	0.26 - 0.31	0.954982
4	random vs strong	scimap	0.26 - 0.31	0.906367
4	weak vs strong	scimap	0.28 - 0.36	0.656614
4	random vs weak	scimap	0.28 - 0.36	0.940822
4	random vs strong	scimap	0.28 - 0.36	0.909841
4	weak vs strong	scimap	0.29 - 0.41	0.652851
4	random vs weak	scimap	0.29 - 0.41	0.937512
4	random vs strong	scimap	0.29 - 0.41	0.909267
4	weak vs strong	SEA	0.14 - 0.22	0.759358
4	random vs weak	SEA	0.14 - 0.22	0.876244
4	random vs strong	SEA	0.14 - 0.22	0.75413
4	weak vs strong	SEA	0.17 - 0.23	0.7201
4	random vs weak	SEA	0.17 - 0.23	0.855563
4	random vs strong	SEA	0.17 - 0.23	0.74239
4	weak vs strong	SEA	0.19 - 0.24	0.696845
4	random vs weak	SEA	0.19 - 0.24	0.871335
4	random vs strong	SEA	0.19 - 0.24	0.750467
4	weak vs strong	SEA	0.22 - 0.24	0.642898
4	random vs weak	SEA	0.22 - 0.24	0.853541
4	random vs strong	SEA	0.22 - 0.24	0.756639
4	weak vs strong	SEA	0.25	0.676741
4	random vs weak	SEA	0.25	0.846646
4	random vs strong	SEA	0.25	0.750192
4	weak vs strong	SEA	0.26 - 0.31	0.687243
4	random vs weak	SEA	0.26 - 0.31	0.824197
4	random vs strong	SEA	0.26 - 0.31	0.750701
4	weak vs strong	SEA	0.28 - 0.36	0.736971
4	random vs weak	SEA	0.28 - 0.36	0.821746
4	random vs strong	SEA	0.28 - 0.36	0.731802
4	weak vs strong	SEA	0.29 - 0.41	0.732824
4	random vs weak	SEA	0.29 - 0.41	0.855329
4	random vs strong	SEA	0.29 - 0.41	0.775852
4	weak vs strong	Interactions	0.14 - 0.22	0.740064
4	random vs weak	Interactions	0.14 - 0.22	0.792897
4	random vs strong	Interactions	0.14 - 0.22	0.844263
4	weak vs strong	Interactions	0.17 - 0.23	0.75557
4	random vs weak	Interactions	0.17 - 0.23	0.741966
4	random vs strong	Interactions	0.17 - 0.23	0.802094
4	weak vs strong	Interactions	0.19 - 0.24	0.700392
4	random vs weak	Interactions	0.19 - 0.24	0.740353
4	random vs strong	Interactions	0.19 - 0.24	0.750671
4	weak vs strong	Interactions	0.22 - 0.24	0.705665
4	random vs weak	Interactions	0.22 - 0.24	0.71674
4	random vs strong	Interactions	0.22 - 0.24	0.69599
4	weak vs strong	Interactions	0.25	0.742879
4	random vs weak	Interactions	0.25	0.88476
4	random vs strong	Interactions	0.25	0.749699
4	weak vs strong	Interactions	0.26 - 0.31	0.737727
4	random vs weak	Interactions	0.26 - 0.31	0.777202
4	random vs strong	Interactions	0.26 - 0.31	0.865148
4	weak vs strong	Interactions	0.28 - 0.36	0.663121
4	random vs weak	Interactions	0.28 - 0.36	0.879178
4	random vs strong	Interactions	0.28 - 0.36	0.903159
4	weak vs strong	Interactions	0.29 - 0.41	0.665488
4	random vs weak	Interactions	0.29 - 0.41	0.884198
4	random vs strong	Interactions	0.29 - 0.41	0.851443
4	weak vs strong	Squidpy	0.14 - 0.22	0.681158
4	random vs weak	Squidpy	0.14 - 0.22	0.88468
4	random vs strong	Squidpy	0.14 - 0.22	0.782648
4	weak vs strong	Squidpy	0.17 - 0.23	0.739406
4	random vs weak	Squidpy	0.17 - 0.23	0.821883
4	random vs strong	Squidpy	0.17 - 0.23	0.715107
4	weak vs strong	Squidpy	0.19 - 0.24	0.742351
4	random vs weak	Squidpy	0.19 - 0.24	0.867589
4	random vs strong	Squidpy	0.19 - 0.24	0.744947
4	weak vs strong	Squidpy	0.22 - 0.24	0.690964
4	random vs weak	Squidpy	0.22 - 0.24	0.860286
4	random vs strong	Squidpy	0.22 - 0.24	0.744386
4	weak vs strong	Squidpy	0.25	0.731946
4	random vs weak	Squidpy	0.25	0.856693
4	random vs strong	Squidpy	0.25	0.69616
4	weak vs strong	Squidpy	0.26 - 0.31	0.633978
4	random vs weak	Squidpy	0.26 - 0.31	0.867519
4	random vs strong	Squidpy	0.26 - 0.31	0.75013
4	weak vs strong	Squidpy	0.28 - 0.36	0.676488
4	random vs weak	Squidpy	0.28 - 0.36	0.82583
4	random vs strong	Squidpy	0.28 - 0.36	0.733531
4	weak vs strong	Squidpy	0.29 - 0.41	0.735227
4	random vs weak	Squidpy	0.29 - 0.41	0.859256
4	random vs strong	Squidpy	0.29 - 0.41	0.751883
5	weak vs strong	Cellcharter	0.14 - 0.22	0.760221
5	random vs weak	Cellcharter	0.14 - 0.22	0.776342
5	random vs strong	Cellcharter	0.14 - 0.22	0.76354
5	weak vs strong	Cellcharter	0.17 - 0.23	0.736585
5	random vs weak	Cellcharter	0.17 - 0.23	0.853922
5	random vs strong	Cellcharter	0.17 - 0.23	0.705072
5	weak vs strong	Cellcharter	0.19 - 0.24	0.756801
5	random vs weak	Cellcharter	0.19 - 0.24	0.861474
5	random vs strong	Cellcharter	0.19 - 0.24	0.739451
5	weak vs strong	Cellcharter	0.22 - 0.24	0.726219
5	random vs weak	Cellcharter	0.22 - 0.24	0.859205
5	random vs strong	Cellcharter	0.22 - 0.24	0.742424
5	weak vs strong	Cellcharter	0.25	0.72601
5	random vs weak	Cellcharter	0.25	0.877023
5	random vs strong	Cellcharter	0.25	0.75181
5	weak vs strong	Cellcharter	0.26 - 0.31	0.684266
5	random vs weak	Cellcharter	0.26 - 0.31	0.879069
5	random vs strong	Cellcharter	0.26 - 0.31	0.758265
5	weak vs strong	Cellcharter	0.28 - 0.36	0.746158
5	random vs weak	Cellcharter	0.28 - 0.36	0.858348
5	random vs strong	Cellcharter	0.28 - 0.36	0.755672
5	weak vs strong	Cellcharter	0.29 - 0.41	0.747116
5	random vs weak	Cellcharter	0.29 - 0.41	0.887532
5	random vs strong	Cellcharter	0.29 - 0.41	0.781857
5	weak vs strong	Cellcharter*	0.14 - 0.22	0.834998
5	random vs weak	Cellcharter*	0.14 - 0.22	0.713196
5	random vs strong	Cellcharter*	0.14 - 0.22	0.732522
5	weak vs strong	Cellcharter*	0.17 - 0.23	0.827806
5	random vs weak	Cellcharter*	0.17 - 0.23	0.719585
5	random vs strong	Cellcharter*	0.17 - 0.23	0.723676
5	weak vs strong	Cellcharter*	0.19 - 0.24	0.790592
5	random vs weak	Cellcharter*	0.19 - 0.24	0.740752
5	random vs strong	Cellcharter*	0.19 - 0.24	0.717104
5	weak vs strong	Cellcharter*	0.22 - 0.24	0.773255
5	random vs weak	Cellcharter*	0.22 - 0.24	0.744777
5	random vs strong	Cellcharter*	0.22 - 0.24	0.680079
5	weak vs strong	Cellcharter*	0.25	0.798158
5	random vs weak	Cellcharter*	0.25	0.641662
5	random vs strong	Cellcharter*	0.25	0.72483
5	weak vs strong	Cellcharter*	0.26 - 0.31	0.742537
5	random vs weak	Cellcharter*	0.26 - 0.31	0.647668
5	random vs strong	Cellcharter*	0.26 - 0.31	0.612979
5	weak vs strong	Cellcharter*	0.28 - 0.36	0.751051
5	random vs weak	Cellcharter*	0.28 - 0.36	0.80126
5	random vs strong	Cellcharter*	0.28 - 0.36	0.790601
5	weak vs strong	Cellcharter*	0.29 - 0.41	0.554608
5	random vs weak	Cellcharter*	0.29 - 0.41	0.807123
5	random vs strong	Cellcharter*	0.29 - 0.41	0.861398
5	weak vs strong	COZI	0.14 - 0.22	0.700038
5	random vs weak	COZI	0.14 - 0.22	0.758534
5	random vs strong	COZI	0.14 - 0.22	0.700637
5	weak vs strong	COZI	0.17 - 0.23	0.685815
5	random vs weak	COZI	0.17 - 0.23	0.841263
5	random vs strong	COZI	0.17 - 0.23	0.753978
5	weak vs strong	COZI	0.19 - 0.24	0.696974
5	random vs weak	COZI	0.19 - 0.24	0.943626
5	random vs strong	COZI	0.19 - 0.24	0.78137
5	weak vs strong	COZI	0.22 - 0.24	0.77085
5	random vs weak	COZI	0.22 - 0.24	0.904438
5	random vs strong	COZI	0.22 - 0.24	0.844515
5	weak vs strong	COZI	0.25	0.693629
5	random vs weak	COZI	0.25	0.966997
5	random vs strong	COZI	0.25	0.891389
5	weak vs strong	COZI	0.26 - 0.31	0.770634
5	random vs weak	COZI	0.26 - 0.31	0.932045
5	random vs strong	COZI	0.26 - 0.31	0.865202
5	weak vs strong	COZI	0.28 - 0.36	0.817421
5	random vs weak	COZI	0.28 - 0.36	0.958154
5	random vs strong	COZI	0.28 - 0.36	0.882127
5	weak vs strong	COZI	0.29 - 0.41	0.759803
5	random vs weak	COZI	0.29 - 0.41	0.926234
5	random vs strong	COZI	0.29 - 0.41	0.876441
5	weak vs strong	Giotto	0.14 - 0.22	0.766047
5	random vs weak	Giotto	0.14 - 0.22	0.892583
5	random vs strong	Giotto	0.14 - 0.22	0.742646
5	weak vs strong	Giotto	0.17 - 0.23	0.693773
5	random vs weak	Giotto	0.17 - 0.23	0.88873
5	random vs strong	Giotto	0.17 - 0.23	0.72578
5	weak vs strong	Giotto	0.19 - 0.24	0.693271
5	random vs weak	Giotto	0.19 - 0.24	0.869814
5	random vs strong	Giotto	0.19 - 0.24	0.705038
5	weak vs strong	Giotto	0.22 - 0.24	0.736639
5	random vs weak	Giotto	0.22 - 0.24	0.863847
5	random vs strong	Giotto	0.22 - 0.24	0.762947
5	weak vs strong	Giotto	0.25	0.734794
5	random vs weak	Giotto	0.25	0.870805
5	random vs strong	Giotto	0.25	0.759682
5	weak vs strong	Giotto	0.26 - 0.31	0.736394
5	random vs weak	Giotto	0.26 - 0.31	0.833916
5	random vs strong	Giotto	0.26 - 0.31	0.745609
5	weak vs strong	Giotto	0.28 - 0.36	0.735346
5	random vs weak	Giotto	0.28 - 0.36	0.856819
5	random vs strong	Giotto	0.28 - 0.36	0.746898
5	weak vs strong	Giotto	0.29 - 0.41	0.684871
5	random vs weak	Giotto	0.29 - 0.41	0.870401
5	random vs strong	Giotto	0.29 - 0.41	0.774302
5	weak vs strong	histoCAT	0.14 - 0.22	0.723248
5	random vs weak	histoCAT	0.14 - 0.22	0.731483
5	random vs strong	histoCAT	0.14 - 0.22	0.729828
5	weak vs strong	histoCAT	0.17 - 0.23	0.645763
5	random vs weak	histoCAT	0.17 - 0.23	0.921976
5	random vs strong	histoCAT	0.17 - 0.23	0.713496
5	weak vs strong	histoCAT	0.19 - 0.24	0.741354
5	random vs weak	histoCAT	0.19 - 0.24	0.90307
5	random vs strong	histoCAT	0.19 - 0.24	0.76308
5	weak vs strong	histoCAT	0.22 - 0.24	0.71002
5	random vs weak	histoCAT	0.22 - 0.24	0.950767
5	random vs strong	histoCAT	0.22 - 0.24	0.755697
5	weak vs strong	histoCAT	0.25	0.738229
5	random vs weak	histoCAT	0.25	0.960247
5	random vs strong	histoCAT	0.25	0.789593
5	weak vs strong	histoCAT	0.26 - 0.31	0.753928
5	random vs weak	histoCAT	0.26 - 0.31	0.919501
5	random vs strong	histoCAT	0.26 - 0.31	0.747341
5	weak vs strong	histoCAT	0.28 - 0.36	0.765569
5	random vs weak	histoCAT	0.28 - 0.36	0.93453
5	random vs strong	histoCAT	0.28 - 0.36	0.737929
5	weak vs strong	histoCAT	0.29 - 0.41	0.713231
5	random vs weak	histoCAT	0.29 - 0.41	0.931898
5	random vs strong	histoCAT	0.29 - 0.41	0.884861
5	weak vs strong	IMCR classic	0.14 - 0.22	0.739018
5	random vs weak	IMCR classic	0.14 - 0.22	0.7958
5	random vs strong	IMCR classic	0.14 - 0.22	0.749545
5	weak vs strong	IMCR classic	0.17 - 0.23	0.664394
5	random vs weak	IMCR classic	0.17 - 0.23	0.874541
5	random vs strong	IMCR classic	0.17 - 0.23	0.679889
5	weak vs strong	IMCR classic	0.19 - 0.24	0.736729
5	random vs weak	IMCR classic	0.19 - 0.24	0.837826
5	random vs strong	IMCR classic	0.19 - 0.24	0.681355
5	weak vs strong	IMCR classic	0.22 - 0.24	0.719231
5	random vs weak	IMCR classic	0.22 - 0.24	0.871683
5	random vs strong	IMCR classic	0.22 - 0.24	0.714331
5	weak vs strong	IMCR classic	0.25	0.728351
5	random vs weak	IMCR classic	0.25	0.887421
5	random vs strong	IMCR classic	0.25	0.695095
5	weak vs strong	IMCR classic	0.26 - 0.31	0.699042
5	random vs weak	IMCR classic	0.26 - 0.31	0.810538
5	random vs strong	IMCR classic	0.26 - 0.31	0.719368
5	weak vs strong	IMCR classic	0.28 - 0.36	0.649321
5	random vs weak	IMCR classic	0.28 - 0.36	0.828465
5	random vs strong	IMCR classic	0.28 - 0.36	0.723742
5	weak vs strong	IMCR classic	0.29 - 0.41	0.730226
5	random vs weak	IMCR classic	0.29 - 0.41	0.839892
5	random vs strong	IMCR classic	0.29 - 0.41	0.734383
5	weak vs strong	Misty	0.14 - 0.22	0.821394
5	random vs weak	Misty	0.14 - 0.22	0.786017
5	random vs strong	Misty	0.14 - 0.22	0.878913
5	weak vs strong	Misty	0.17 - 0.23	0.729793
5	random vs weak	Misty	0.17 - 0.23	0.763426
5	random vs strong	Misty	0.17 - 0.23	0.836939
5	weak vs strong	Misty	0.19 - 0.24	0.848551
5	random vs weak	Misty	0.19 - 0.24	0.76897
5	random vs strong	Misty	0.19 - 0.24	0.741578
5	weak vs strong	Misty	0.22 - 0.24	0.874842
5	random vs weak	Misty	0.22 - 0.24	0.744488
5	random vs strong	Misty	0.22 - 0.24	0.898181
5	weak vs strong	Misty	0.25	0.854433
5	random vs weak	Misty	0.25	0.855495
5	random vs strong	Misty	0.25	0.90682
5	weak vs strong	Misty	0.26 - 0.31	0.755916
5	random vs weak	Misty	0.26 - 0.31	0.858987
5	random vs strong	Misty	0.26 - 0.31	0.884271
5	weak vs strong	Misty	0.28 - 0.36	0.741375
5	random vs weak	Misty	0.28 - 0.36	0.871347
5	random vs strong	Misty	0.28 - 0.36	0.890648
5	weak vs strong	Misty	0.29 - 0.41	0.886568
5	random vs weak	Misty	0.29 - 0.41	0.640344
5	random vs strong	Misty	0.29 - 0.41	0.916127
5	weak vs strong	scimap	0.14 - 0.22	0.927396
5	random vs weak	scimap	0.14 - 0.22	0.895093
5	random vs strong	scimap	0.14 - 0.22	0.894243
5	weak vs strong	scimap	0.17 - 0.23	0.919694
5	random vs weak	scimap	0.17 - 0.23	0.742199
5	random vs strong	scimap	0.17 - 0.23	0.883662
5	weak vs strong	scimap	0.19 - 0.24	0.854465
5	random vs weak	scimap	0.19 - 0.24	0.882269
5	random vs strong	scimap	0.19 - 0.24	0.832493
5	weak vs strong	scimap	0.22 - 0.24	0.803853
5	random vs weak	scimap	0.22 - 0.24	0.846827
5	random vs strong	scimap	0.22 - 0.24	0.718324
5	weak vs strong	scimap	0.25	0.721215
5	random vs weak	scimap	0.25	0.854771
5	random vs strong	scimap	0.25	0.771743
5	weak vs strong	scimap	0.26 - 0.31	0.659136
5	random vs weak	scimap	0.26 - 0.31	0.963248
5	random vs strong	scimap	0.26 - 0.31	0.907536
5	weak vs strong	scimap	0.28 - 0.36	0.654565
5	random vs weak	scimap	0.28 - 0.36	0.92084
5	random vs strong	scimap	0.28 - 0.36	0.899411
5	weak vs strong	scimap	0.29 - 0.41	0.657971
5	random vs weak	scimap	0.29 - 0.41	0.958344
5	random vs strong	scimap	0.29 - 0.41	0.935828
5	weak vs strong	SEA	0.14 - 0.22	0.763272
5	random vs weak	SEA	0.14 - 0.22	0.908337
5	random vs strong	SEA	0.14 - 0.22	0.775639
5	weak vs strong	SEA	0.17 - 0.23	0.752373
5	random vs weak	SEA	0.17 - 0.23	0.892173
5	random vs strong	SEA	0.17 - 0.23	0.73245
5	weak vs strong	SEA	0.19 - 0.24	0.684732
5	random vs weak	SEA	0.19 - 0.24	0.844937
5	random vs strong	SEA	0.19 - 0.24	0.743134
5	weak vs strong	SEA	0.22 - 0.24	0.735102
5	random vs weak	SEA	0.22 - 0.24	0.796872
5	random vs strong	SEA	0.22 - 0.24	0.756383
5	weak vs strong	SEA	0.25	0.73143
5	random vs weak	SEA	0.25	0.870411
5	random vs strong	SEA	0.25	0.746358
5	weak vs strong	SEA	0.26 - 0.31	0.67646
5	random vs weak	SEA	0.26 - 0.31	0.853129
5	random vs strong	SEA	0.26 - 0.31	0.738571
5	weak vs strong	SEA	0.28 - 0.36	0.735318
5	random vs weak	SEA	0.28 - 0.36	0.830681
5	random vs strong	SEA	0.28 - 0.36	0.739225
5	weak vs strong	SEA	0.29 - 0.41	0.67392
5	random vs weak	SEA	0.29 - 0.41	0.853437
5	random vs strong	SEA	0.29 - 0.41	0.756341
5	weak vs strong	Interactions	0.14 - 0.22	0.878791
5	random vs weak	Interactions	0.14 - 0.22	0.674493
5	random vs strong	Interactions	0.14 - 0.22	0.842165
5	weak vs strong	Interactions	0.17 - 0.23	0.702109
5	random vs weak	Interactions	0.17 - 0.23	0.671118
5	random vs strong	Interactions	0.17 - 0.23	0.775141
5	weak vs strong	Interactions	0.19 - 0.24	0.683662
5	random vs weak	Interactions	0.19 - 0.24	0.734978
5	random vs strong	Interactions	0.19 - 0.24	0.748228
5	weak vs strong	Interactions	0.22 - 0.24	0.716153
5	random vs weak	Interactions	0.22 - 0.24	0.702219
5	random vs strong	Interactions	0.22 - 0.24	0.704237
5	weak vs strong	Interactions	0.25	0.740626
5	random vs weak	Interactions	0.25	0.864608
5	random vs strong	Interactions	0.25	0.744748
5	weak vs strong	Interactions	0.26 - 0.31	0.756867
5	random vs weak	Interactions	0.26 - 0.31	0.763288
5	random vs strong	Interactions	0.26 - 0.31	0.825934
5	weak vs strong	Interactions	0.28 - 0.36	0.759258
5	random vs weak	Interactions	0.28 - 0.36	0.759385
5	random vs strong	Interactions	0.28 - 0.36	0.868663
5	weak vs strong	Interactions	0.29 - 0.41	0.662524
5	random vs weak	Interactions	0.29 - 0.41	0.876207
5	random vs strong	Interactions	0.29 - 0.41	0.870848
5	weak vs strong	Squidpy	0.14 - 0.22	0.741854
5	random vs weak	Squidpy	0.14 - 0.22	0.876302
5	random vs strong	Squidpy	0.14 - 0.22	0.818418
5	weak vs strong	Squidpy	0.17 - 0.23	0.666075
5	random vs weak	Squidpy	0.17 - 0.23	0.864019
5	random vs strong	Squidpy	0.17 - 0.23	0.729394
5	weak vs strong	Squidpy	0.19 - 0.24	0.659205
5	random vs weak	Squidpy	0.19 - 0.24	0.864911
5	random vs strong	Squidpy	0.19 - 0.24	0.74623
5	weak vs strong	Squidpy	0.22 - 0.24	0.732806
5	random vs weak	Squidpy	0.22 - 0.24	0.825431
5	random vs strong	Squidpy	0.22 - 0.24	0.760679
5	weak vs strong	Squidpy	0.25	0.730039
5	random vs weak	Squidpy	0.25	0.882205
5	random vs strong	Squidpy	0.25	0.702074
5	weak vs strong	Squidpy	0.26 - 0.31	0.683597
5	random vs weak	Squidpy	0.26 - 0.31	0.864708
5	random vs strong	Squidpy	0.26 - 0.31	0.741986
5	weak vs strong	Squidpy	0.28 - 0.36	0.729783
5	random vs weak	Squidpy	0.28 - 0.36	0.817458
5	random vs strong	Squidpy	0.28 - 0.36	0.740877
5	weak vs strong	Squidpy	0.29 - 0.41	0.73433
5	random vs weak	Squidpy	0.29 - 0.41	0.84616
5	random vs strong	Squidpy	0.29 - 0.41	0.758612
6	weak vs strong	Cellcharter	0.14 - 0.22	0.802018
6	random vs weak	Cellcharter	0.14 - 0.22	0.726395
6	random vs strong	Cellcharter	0.14 - 0.22	0.762599
6	weak vs strong	Cellcharter	0.17 - 0.23	0.711584
6	random vs weak	Cellcharter	0.17 - 0.23	0.753677
6	random vs strong	Cellcharter	0.17 - 0.23	0.674245
6	weak vs strong	Cellcharter	0.19 - 0.24	0.734217
6	random vs weak	Cellcharter	0.19 - 0.24	0.84696
6	random vs strong	Cellcharter	0.19 - 0.24	0.67358
6	weak vs strong	Cellcharter	0.22 - 0.24	0.729922
6	random vs weak	Cellcharter	0.22 - 0.24	0.880656
6	random vs strong	Cellcharter	0.22 - 0.24	0.760192
6	weak vs strong	Cellcharter	0.25	0.736256
6	random vs weak	Cellcharter	0.25	0.870593
6	random vs strong	Cellcharter	0.25	0.748627
6	weak vs strong	Cellcharter	0.26 - 0.31	0.636983
6	random vs weak	Cellcharter	0.26 - 0.31	0.863135
6	random vs strong	Cellcharter	0.26 - 0.31	0.763242
6	weak vs strong	Cellcharter	0.28 - 0.36	0.738593
6	random vs weak	Cellcharter	0.28 - 0.36	0.859796
6	random vs strong	Cellcharter	0.28 - 0.36	0.762272
6	weak vs strong	Cellcharter	0.29 - 0.41	0.743789
6	random vs weak	Cellcharter	0.29 - 0.41	0.870402
6	random vs strong	Cellcharter	0.29 - 0.41	0.778717
6	weak vs strong	Cellcharter*	0.14 - 0.22	0.832953
6	random vs weak	Cellcharter*	0.14 - 0.22	0.712101
6	random vs strong	Cellcharter*	0.14 - 0.22	0.731603
6	weak vs strong	Cellcharter*	0.17 - 0.23	0.80903
6	random vs weak	Cellcharter*	0.17 - 0.23	0.723428
6	random vs strong	Cellcharter*	0.17 - 0.23	0.733895
6	weak vs strong	Cellcharter*	0.19 - 0.24	0.795429
6	random vs weak	Cellcharter*	0.19 - 0.24	0.739402
6	random vs strong	Cellcharter*	0.19 - 0.24	0.722812
6	weak vs strong	Cellcharter*	0.22 - 0.24	0.769529
6	random vs weak	Cellcharter*	0.22 - 0.24	0.77686
6	random vs strong	Cellcharter*	0.22 - 0.24	0.68738
6	weak vs strong	Cellcharter*	0.25	0.808251
6	random vs weak	Cellcharter*	0.25	0.825742
6	random vs strong	Cellcharter*	0.25	0.726684
6	weak vs strong	Cellcharter*	0.26 - 0.31	0.749439
6	random vs weak	Cellcharter*	0.26 - 0.31	0.661054
6	random vs strong	Cellcharter*	0.26 - 0.31	0.749838
6	weak vs strong	Cellcharter*	0.28 - 0.36	0.750032
6	random vs weak	Cellcharter*	0.28 - 0.36	0.817891
6	random vs strong	Cellcharter*	0.28 - 0.36	0.795649
6	weak vs strong	Cellcharter*	0.29 - 0.41	0.716903
6	random vs weak	Cellcharter*	0.29 - 0.41	0.813254
6	random vs strong	Cellcharter*	0.29 - 0.41	0.818092
6	weak vs strong	COZI	0.14 - 0.22	0.690019
6	random vs weak	COZI	0.14 - 0.22	0.745813
6	random vs strong	COZI	0.14 - 0.22	0.708987
6	weak vs strong	COZI	0.17 - 0.23	0.67193
6	random vs weak	COZI	0.17 - 0.23	0.849569
6	random vs strong	COZI	0.17 - 0.23	0.817737
6	weak vs strong	COZI	0.19 - 0.24	0.684452
6	random vs weak	COZI	0.19 - 0.24	0.957469
6	random vs strong	COZI	0.19 - 0.24	0.869388
6	weak vs strong	COZI	0.22 - 0.24	0.679845
6	random vs weak	COZI	0.22 - 0.24	0.924693
6	random vs strong	COZI	0.22 - 0.24	0.858475
6	weak vs strong	COZI	0.25	0.806385
6	random vs weak	COZI	0.25	0.94061
6	random vs strong	COZI	0.25	0.888281
6	weak vs strong	COZI	0.26 - 0.31	0.771598
6	random vs weak	COZI	0.26 - 0.31	0.92737
6	random vs strong	COZI	0.26 - 0.31	0.88639
6	weak vs strong	COZI	0.28 - 0.36	0.782905
6	random vs weak	COZI	0.28 - 0.36	0.947638
6	random vs strong	COZI	0.28 - 0.36	0.87179
6	weak vs strong	COZI	0.29 - 0.41	0.660972
6	random vs weak	COZI	0.29 - 0.41	0.929268
6	random vs strong	COZI	0.29 - 0.41	0.866672
6	weak vs strong	Giotto	0.14 - 0.22	0.713166
6	random vs weak	Giotto	0.14 - 0.22	0.874832
6	random vs strong	Giotto	0.14 - 0.22	0.728684
6	weak vs strong	Giotto	0.17 - 0.23	0.683376
6	random vs weak	Giotto	0.17 - 0.23	0.884535
6	random vs strong	Giotto	0.17 - 0.23	0.72298
6	weak vs strong	Giotto	0.19 - 0.24	0.732284
6	random vs weak	Giotto	0.19 - 0.24	0.871096
6	random vs strong	Giotto	0.19 - 0.24	0.755673
6	weak vs strong	Giotto	0.22 - 0.24	0.73721
6	random vs weak	Giotto	0.22 - 0.24	0.86203
6	random vs strong	Giotto	0.22 - 0.24	0.775575
6	weak vs strong	Giotto	0.25	0.737568
6	random vs weak	Giotto	0.25	0.842761
6	random vs strong	Giotto	0.25	0.761195
6	weak vs strong	Giotto	0.26 - 0.31	0.736506
6	random vs weak	Giotto	0.26 - 0.31	0.864188
6	random vs strong	Giotto	0.26 - 0.31	0.756474
6	weak vs strong	Giotto	0.28 - 0.36	0.700912
6	random vs weak	Giotto	0.28 - 0.36	0.831461
6	random vs strong	Giotto	0.28 - 0.36	0.758462
6	weak vs strong	Giotto	0.29 - 0.41	0.72741
6	random vs weak	Giotto	0.29 - 0.41	0.831089
6	random vs strong	Giotto	0.29 - 0.41	0.753113
6	weak vs strong	histoCAT	0.14 - 0.22	0.691125
6	random vs weak	histoCAT	0.14 - 0.22	0.761625
6	random vs strong	histoCAT	0.14 - 0.22	0.721124
6	weak vs strong	histoCAT	0.17 - 0.23	0.645572
6	random vs weak	histoCAT	0.17 - 0.23	0.879335
6	random vs strong	histoCAT	0.17 - 0.23	0.70933
6	weak vs strong	histoCAT	0.19 - 0.24	0.74757
6	random vs weak	histoCAT	0.19 - 0.24	0.947058
6	random vs strong	histoCAT	0.19 - 0.24	0.761961
6	weak vs strong	histoCAT	0.22 - 0.24	0.704908
6	random vs weak	histoCAT	0.22 - 0.24	0.955081
6	random vs strong	histoCAT	0.22 - 0.24	0.75472
6	weak vs strong	histoCAT	0.25	0.750429
6	random vs weak	histoCAT	0.25	0.950967
6	random vs strong	histoCAT	0.25	0.771962
6	weak vs strong	histoCAT	0.26 - 0.31	0.753121
6	random vs weak	histoCAT	0.26 - 0.31	0.935921
6	random vs strong	histoCAT	0.26 - 0.31	0.813534
6	weak vs strong	histoCAT	0.28 - 0.36	0.748924
6	random vs weak	histoCAT	0.28 - 0.36	0.931125
6	random vs strong	histoCAT	0.28 - 0.36	0.86963
6	weak vs strong	histoCAT	0.29 - 0.41	0.710272
6	random vs weak	histoCAT	0.29 - 0.41	0.920481
6	random vs strong	histoCAT	0.29 - 0.41	0.899082
6	weak vs strong	IMCR classic	0.14 - 0.22	0.700786
6	random vs weak	IMCR classic	0.14 - 0.22	0.79388
6	random vs strong	IMCR classic	0.14 - 0.22	0.746124
6	weak vs strong	IMCR classic	0.17 - 0.23	0.698235
6	random vs weak	IMCR classic	0.17 - 0.23	0.839101
6	random vs strong	IMCR classic	0.17 - 0.23	0.680318
6	weak vs strong	IMCR classic	0.19 - 0.24	0.724981
6	random vs weak	IMCR classic	0.19 - 0.24	0.842435
6	random vs strong	IMCR classic	0.19 - 0.24	0.702931
6	weak vs strong	IMCR classic	0.22 - 0.24	0.721698
6	random vs weak	IMCR classic	0.22 - 0.24	0.858382
6	random vs strong	IMCR classic	0.22 - 0.24	0.722286
6	weak vs strong	IMCR classic	0.25	0.715841
6	random vs weak	IMCR classic	0.25	0.864375
6	random vs strong	IMCR classic	0.25	0.715486
6	weak vs strong	IMCR classic	0.26 - 0.31	0.695586
6	random vs weak	IMCR classic	0.26 - 0.31	0.822925
6	random vs strong	IMCR classic	0.26 - 0.31	0.678668
6	weak vs strong	IMCR classic	0.28 - 0.36	0.691077
6	random vs weak	IMCR classic	0.28 - 0.36	0.810976
6	random vs strong	IMCR classic	0.28 - 0.36	0.729427
6	weak vs strong	IMCR classic	0.29 - 0.41	0.643368
6	random vs weak	IMCR classic	0.29 - 0.41	0.828572
6	random vs strong	IMCR classic	0.29 - 0.41	0.7328
6	weak vs strong	Misty	0.14 - 0.22	0.858508
6	random vs weak	Misty	0.14 - 0.22	0.871795
6	random vs strong	Misty	0.14 - 0.22	0.883594
6	weak vs strong	Misty	0.17 - 0.23	0.739228
6	random vs weak	Misty	0.17 - 0.23	0.840037
6	random vs strong	Misty	0.17 - 0.23	0.811522
6	weak vs strong	Misty	0.19 - 0.24	0.801386
6	random vs weak	Misty	0.19 - 0.24	0.758733
6	random vs strong	Misty	0.19 - 0.24	0.72391
6	weak vs strong	Misty	0.22 - 0.24	0.916989
6	random vs weak	Misty	0.22 - 0.24	0.754772
6	random vs strong	Misty	0.22 - 0.24	0.889654
6	weak vs strong	Misty	0.25	0.879827
6	random vs weak	Misty	0.25	0.898137
6	random vs strong	Misty	0.25	0.912127
6	weak vs strong	Misty	0.26 - 0.31	0.908868
6	random vs weak	Misty	0.26 - 0.31	0.82034
6	random vs strong	Misty	0.26 - 0.31	0.806331
6	weak vs strong	Misty	0.28 - 0.36	0.789433
6	random vs weak	Misty	0.28 - 0.36	0.853675
6	random vs strong	Misty	0.28 - 0.36	0.911553
6	weak vs strong	Misty	0.29 - 0.41	0.876492
6	random vs weak	Misty	0.29 - 0.41	0.843147
6	random vs strong	Misty	0.29 - 0.41	0.908567
6	weak vs strong	scimap	0.14 - 0.22	0.930289
6	random vs weak	scimap	0.14 - 0.22	0.864448
6	random vs strong	scimap	0.14 - 0.22	0.884353
6	weak vs strong	scimap	0.17 - 0.23	0.926819
6	random vs weak	scimap	0.17 - 0.23	0.847921
6	random vs strong	scimap	0.17 - 0.23	0.872467
6	weak vs strong	scimap	0.19 - 0.24	0.749601
6	random vs weak	scimap	0.19 - 0.24	0.757308
6	random vs strong	scimap	0.19 - 0.24	0.861166
6	weak vs strong	scimap	0.22 - 0.24	0.750163
6	random vs weak	scimap	0.22 - 0.24	0.876205
6	random vs strong	scimap	0.22 - 0.24	0.705397
6	weak vs strong	scimap	0.25	0.714608
6	random vs weak	scimap	0.25	0.83928
6	random vs strong	scimap	0.25	0.761902
6	weak vs strong	scimap	0.26 - 0.31	0.645914
6	random vs weak	scimap	0.26 - 0.31	0.967605
6	random vs strong	scimap	0.26 - 0.31	0.918767
6	weak vs strong	scimap	0.28 - 0.36	0.64384
6	random vs weak	scimap	0.28 - 0.36	0.92011
6	random vs strong	scimap	0.28 - 0.36	0.897566
6	weak vs strong	scimap	0.29 - 0.41	0.65611
6	random vs weak	scimap	0.29 - 0.41	0.946831
6	random vs strong	scimap	0.29 - 0.41	0.939378
6	weak vs strong	SEA	0.14 - 0.22	0.716472
6	random vs weak	SEA	0.14 - 0.22	0.877205
6	random vs strong	SEA	0.14 - 0.22	0.734192
6	weak vs strong	SEA	0.17 - 0.23	0.663845
6	random vs weak	SEA	0.17 - 0.23	0.882357
6	random vs strong	SEA	0.17 - 0.23	0.735942
6	weak vs strong	SEA	0.19 - 0.24	0.679245
6	random vs weak	SEA	0.19 - 0.24	0.8678
6	random vs strong	SEA	0.19 - 0.24	0.712497
6	weak vs strong	SEA	0.22 - 0.24	0.735333
6	random vs weak	SEA	0.22 - 0.24	0.868235
6	random vs strong	SEA	0.22 - 0.24	0.757685
6	weak vs strong	SEA	0.25	0.727277
6	random vs weak	SEA	0.25	0.851329
6	random vs strong	SEA	0.25	0.744851
6	weak vs strong	SEA	0.26 - 0.31	0.673535
6	random vs weak	SEA	0.26 - 0.31	0.810518
6	random vs strong	SEA	0.26 - 0.31	0.75916
6	weak vs strong	SEA	0.28 - 0.36	0.735055
6	random vs weak	SEA	0.28 - 0.36	0.812064
6	random vs strong	SEA	0.28 - 0.36	0.746465
6	weak vs strong	SEA	0.29 - 0.41	0.732433
6	random vs weak	SEA	0.29 - 0.41	0.848777
6	random vs strong	SEA	0.29 - 0.41	0.760508
6	weak vs strong	Interactions	0.14 - 0.22	0.849934
6	random vs weak	Interactions	0.14 - 0.22	0.677861
6	random vs strong	Interactions	0.14 - 0.22	0.83595
6	weak vs strong	Interactions	0.17 - 0.23	0.775616
6	random vs weak	Interactions	0.17 - 0.23	0.749951
6	random vs strong	Interactions	0.17 - 0.23	0.779099
6	weak vs strong	Interactions	0.19 - 0.24	0.683022
6	random vs weak	Interactions	0.19 - 0.24	0.713684
6	random vs strong	Interactions	0.19 - 0.24	0.676355
6	weak vs strong	Interactions	0.22 - 0.24	0.725776
6	random vs weak	Interactions	0.22 - 0.24	0.727366
6	random vs strong	Interactions	0.22 - 0.24	0.704675
6	weak vs strong	Interactions	0.25	0.73432
6	random vs weak	Interactions	0.25	0.84815
6	random vs strong	Interactions	0.25	0.740455
6	weak vs strong	Interactions	0.26 - 0.31	0.751545
6	random vs weak	Interactions	0.26 - 0.31	0.86609
6	random vs strong	Interactions	0.26 - 0.31	0.693104
6	weak vs strong	Interactions	0.28 - 0.36	0.664612
6	random vs weak	Interactions	0.28 - 0.36	0.868328
6	random vs strong	Interactions	0.28 - 0.36	0.888915
6	weak vs strong	Interactions	0.29 - 0.41	0.62686
6	random vs weak	Interactions	0.29 - 0.41	0.859177
6	random vs strong	Interactions	0.29 - 0.41	0.862417
6	weak vs strong	Squidpy	0.14 - 0.22	0.762774
6	random vs weak	Squidpy	0.14 - 0.22	0.857766
6	random vs strong	Squidpy	0.14 - 0.22	0.774667
6	weak vs strong	Squidpy	0.17 - 0.23	0.682557
6	random vs weak	Squidpy	0.17 - 0.23	0.883357
6	random vs strong	Squidpy	0.17 - 0.23	0.741588
6	weak vs strong	Squidpy	0.19 - 0.24	0.738713
6	random vs weak	Squidpy	0.19 - 0.24	0.87838
6	random vs strong	Squidpy	0.19 - 0.24	0.746162
6	weak vs strong	Squidpy	0.22 - 0.24	0.732155
6	random vs weak	Squidpy	0.22 - 0.24	0.865606
6	random vs strong	Squidpy	0.22 - 0.24	0.764366
6	weak vs strong	Squidpy	0.25	0.724012
6	random vs weak	Squidpy	0.25	0.882615
6	random vs strong	Squidpy	0.25	0.750919
6	weak vs strong	Squidpy	0.26 - 0.31	0.682417
6	random vs weak	Squidpy	0.26 - 0.31	0.862975
6	random vs strong	Squidpy	0.26 - 0.31	0.748606
6	weak vs strong	Squidpy	0.28 - 0.36	0.643442
6	random vs weak	Squidpy	0.28 - 0.36	0.797912
6	random vs strong	Squidpy	0.28 - 0.36	0.745669
6	weak vs strong	Squidpy	0.29 - 0.41	0.736541
6	random vs weak	Squidpy	0.29 - 0.41	0.82828
6	random vs strong	Squidpy	0.29 - 0.41	0.745375
7	weak vs strong	Cellcharter	0.14 - 0.22	0.814188
7	random vs weak	Cellcharter	0.14 - 0.22	0.753602
7	random vs strong	Cellcharter	0.14 - 0.22	0.69456
7	weak vs strong	Cellcharter	0.17 - 0.23	0.675158
7	random vs weak	Cellcharter	0.17 - 0.23	0.812352
7	random vs strong	Cellcharter	0.17 - 0.23	0.71418
7	weak vs strong	Cellcharter	0.19 - 0.24	0.685067
7	random vs weak	Cellcharter	0.19 - 0.24	0.836973
7	random vs strong	Cellcharter	0.19 - 0.24	0.751318
7	weak vs strong	Cellcharter	0.22 - 0.24	0.730212
7	random vs weak	Cellcharter	0.22 - 0.24	0.86128
7	random vs strong	Cellcharter	0.22 - 0.24	0.761662
7	weak vs strong	Cellcharter	0.25	0.739002
7	random vs weak	Cellcharter	0.25	0.880311
7	random vs strong	Cellcharter	0.25	0.755239
7	weak vs strong	Cellcharter	0.26 - 0.31	0.677533
7	random vs weak	Cellcharter	0.26 - 0.31	0.905345
7	random vs strong	Cellcharter	0.26 - 0.31	0.759951
7	weak vs strong	Cellcharter	0.28 - 0.36	0.720382
7	random vs weak	Cellcharter	0.28 - 0.36	0.866432
7	random vs strong	Cellcharter	0.28 - 0.36	0.757969
7	weak vs strong	Cellcharter	0.29 - 0.41	0.743288
7	random vs weak	Cellcharter	0.29 - 0.41	0.885923
7	random vs strong	Cellcharter	0.29 - 0.41	0.78828
7	weak vs strong	Cellcharter*	0.14 - 0.22	0.822529
7	random vs weak	Cellcharter*	0.14 - 0.22	0.701379
7	random vs strong	Cellcharter*	0.14 - 0.22	0.732169
7	weak vs strong	Cellcharter*	0.17 - 0.23	0.8041
7	random vs weak	Cellcharter*	0.17 - 0.23	0.633307
7	random vs strong	Cellcharter*	0.17 - 0.23	0.72432
7	weak vs strong	Cellcharter*	0.19 - 0.24	0.79315
7	random vs weak	Cellcharter*	0.19 - 0.24	0.747963
7	random vs strong	Cellcharter*	0.19 - 0.24	0.717367
7	weak vs strong	Cellcharter*	0.22 - 0.24	0.771973
7	random vs weak	Cellcharter*	0.22 - 0.24	0.706487
7	random vs strong	Cellcharter*	0.22 - 0.24	0.719666
7	weak vs strong	Cellcharter*	0.25	0.82116
7	random vs weak	Cellcharter*	0.25	0.81034
7	random vs strong	Cellcharter*	0.25	0.7257
7	weak vs strong	Cellcharter*	0.26 - 0.31	0.748296
7	random vs weak	Cellcharter*	0.26 - 0.31	0.673987
7	random vs strong	Cellcharter*	0.26 - 0.31	0.610827
7	weak vs strong	Cellcharter*	0.28 - 0.36	0.751339
7	random vs weak	Cellcharter*	0.28 - 0.36	0.809476
7	random vs strong	Cellcharter*	0.28 - 0.36	0.787358
7	weak vs strong	Cellcharter*	0.29 - 0.41	0.60028
7	random vs weak	Cellcharter*	0.29 - 0.41	0.816416
7	random vs strong	Cellcharter*	0.29 - 0.41	0.863811
7	weak vs strong	COZI	0.14 - 0.22	0.701654
7	random vs weak	COZI	0.14 - 0.22	0.736344
7	random vs strong	COZI	0.14 - 0.22	0.718066
7	weak vs strong	COZI	0.17 - 0.23	0.73065
7	random vs weak	COZI	0.17 - 0.23	0.761131
7	random vs strong	COZI	0.17 - 0.23	0.815602
7	weak vs strong	COZI	0.19 - 0.24	0.760061
7	random vs weak	COZI	0.19 - 0.24	0.936236
7	random vs strong	COZI	0.19 - 0.24	0.877434
7	weak vs strong	COZI	0.22 - 0.24	0.768449
7	random vs weak	COZI	0.22 - 0.24	0.925704
7	random vs strong	COZI	0.22 - 0.24	0.763197
7	weak vs strong	COZI	0.25	0.767687
7	random vs weak	COZI	0.25	0.962344
7	random vs strong	COZI	0.25	0.87848
7	weak vs strong	COZI	0.26 - 0.31	0.764832
7	random vs weak	COZI	0.26 - 0.31	0.906819
7	random vs strong	COZI	0.26 - 0.31	0.853795
7	weak vs strong	COZI	0.28 - 0.36	0.844295
7	random vs weak	COZI	0.28 - 0.36	0.948495
7	random vs strong	COZI	0.28 - 0.36	0.854156
7	weak vs strong	COZI	0.29 - 0.41	0.790297
7	random vs weak	COZI	0.29 - 0.41	0.922944
7	random vs strong	COZI	0.29 - 0.41	0.894626
7	weak vs strong	Giotto	0.14 - 0.22	0.672755
7	random vs weak	Giotto	0.14 - 0.22	0.868108
7	random vs strong	Giotto	0.14 - 0.22	0.749535
7	weak vs strong	Giotto	0.17 - 0.23	0.666594
7	random vs weak	Giotto	0.17 - 0.23	0.85737
7	random vs strong	Giotto	0.17 - 0.23	0.690373
7	weak vs strong	Giotto	0.19 - 0.24	0.687543
7	random vs weak	Giotto	0.19 - 0.24	0.875055
7	random vs strong	Giotto	0.19 - 0.24	0.770212
7	weak vs strong	Giotto	0.22 - 0.24	0.733449
7	random vs weak	Giotto	0.22 - 0.24	0.847242
7	random vs strong	Giotto	0.22 - 0.24	0.749893
7	weak vs strong	Giotto	0.25	0.735014
7	random vs weak	Giotto	0.25	0.846658
7	random vs strong	Giotto	0.25	0.766383
7	weak vs strong	Giotto	0.26 - 0.31	0.736479
7	random vs weak	Giotto	0.26 - 0.31	0.863452
7	random vs strong	Giotto	0.26 - 0.31	0.757117
7	weak vs strong	Giotto	0.28 - 0.36	0.740207
7	random vs weak	Giotto	0.28 - 0.36	0.84246
7	random vs strong	Giotto	0.28 - 0.36	0.756688
7	weak vs strong	Giotto	0.29 - 0.41	0.735672
7	random vs weak	Giotto	0.29 - 0.41	0.861554
7	random vs strong	Giotto	0.29 - 0.41	0.785788
7	weak vs strong	histoCAT	0.14 - 0.22	0.705546
7	random vs weak	histoCAT	0.14 - 0.22	0.759287
7	random vs strong	histoCAT	0.14 - 0.22	0.707374
7	weak vs strong	histoCAT	0.17 - 0.23	0.662559
7	random vs weak	histoCAT	0.17 - 0.23	0.924364
7	random vs strong	histoCAT	0.17 - 0.23	0.682717
7	weak vs strong	histoCAT	0.19 - 0.24	0.713176
7	random vs weak	histoCAT	0.19 - 0.24	0.940391
7	random vs strong	histoCAT	0.19 - 0.24	0.748957
7	weak vs strong	histoCAT	0.22 - 0.24	0.716033
7	random vs weak	histoCAT	0.22 - 0.24	0.929103
7	random vs strong	histoCAT	0.22 - 0.24	0.75596
7	weak vs strong	histoCAT	0.25	0.714112
7	random vs weak	histoCAT	0.25	0.955712
7	random vs strong	histoCAT	0.25	0.804863
7	weak vs strong	histoCAT	0.26 - 0.31	0.720357
7	random vs weak	histoCAT	0.26 - 0.31	0.948335
7	random vs strong	histoCAT	0.26 - 0.31	0.816731
7	weak vs strong	histoCAT	0.28 - 0.36	0.796781
7	random vs weak	histoCAT	0.28 - 0.36	0.930844
7	random vs strong	histoCAT	0.28 - 0.36	0.781835
7	weak vs strong	histoCAT	0.29 - 0.41	0.750187
7	random vs weak	histoCAT	0.29 - 0.41	0.934028
7	random vs strong	histoCAT	0.29 - 0.41	0.870812
7	weak vs strong	IMCR classic	0.14 - 0.22	0.686365
7	random vs weak	IMCR classic	0.14 - 0.22	0.828088
7	random vs strong	IMCR classic	0.14 - 0.22	0.773008
7	weak vs strong	IMCR classic	0.17 - 0.23	0.686432
7	random vs weak	IMCR classic	0.17 - 0.23	0.846893
7	random vs strong	IMCR classic	0.17 - 0.23	0.690594
7	weak vs strong	IMCR classic	0.19 - 0.24	0.701535
7	random vs weak	IMCR classic	0.19 - 0.24	0.822909
7	random vs strong	IMCR classic	0.19 - 0.24	0.714858
7	weak vs strong	IMCR classic	0.22 - 0.24	0.726169
7	random vs weak	IMCR classic	0.22 - 0.24	0.876739
7	random vs strong	IMCR classic	0.22 - 0.24	0.730553
7	weak vs strong	IMCR classic	0.25	0.707468
7	random vs weak	IMCR classic	0.25	0.89032
7	random vs strong	IMCR classic	0.25	0.722804
7	weak vs strong	IMCR classic	0.26 - 0.31	0.697279
7	random vs weak	IMCR classic	0.26 - 0.31	0.816862
7	random vs strong	IMCR classic	0.26 - 0.31	0.716744
7	weak vs strong	IMCR classic	0.28 - 0.36	0.691594
7	random vs weak	IMCR classic	0.28 - 0.36	0.797391
7	random vs strong	IMCR classic	0.28 - 0.36	0.727097
7	weak vs strong	IMCR classic	0.29 - 0.41	0.733031
7	random vs weak	IMCR classic	0.29 - 0.41	0.855037
7	random vs strong	IMCR classic	0.29 - 0.41	0.734174
7	weak vs strong	Misty	0.14 - 0.22	0.850966
7	random vs weak	Misty	0.14 - 0.22	0.899953
7	random vs strong	Misty	0.14 - 0.22	0.871115
7	weak vs strong	Misty	0.17 - 0.23	0.758133
7	random vs weak	Misty	0.17 - 0.23	0.765929
7	random vs strong	Misty	0.17 - 0.23	0.826941
7	weak vs strong	Misty	0.19 - 0.24	0.811551
7	random vs weak	Misty	0.19 - 0.24	0.720882
7	random vs strong	Misty	0.19 - 0.24	0.686832
7	weak vs strong	Misty	0.22 - 0.24	0.898727
7	random vs weak	Misty	0.22 - 0.24	0.772616
7	random vs strong	Misty	0.22 - 0.24	0.847079
7	weak vs strong	Misty	0.25	0.855689
7	random vs weak	Misty	0.25	0.860718
7	random vs strong	Misty	0.25	0.914865
7	weak vs strong	Misty	0.26 - 0.31	0.849003
7	random vs weak	Misty	0.26 - 0.31	0.787222
7	random vs strong	Misty	0.26 - 0.31	0.890316
7	weak vs strong	Misty	0.28 - 0.36	0.753703
7	random vs weak	Misty	0.28 - 0.36	0.845338
7	random vs strong	Misty	0.28 - 0.36	0.894744
7	weak vs strong	Misty	0.29 - 0.41	0.877321
7	random vs weak	Misty	0.29 - 0.41	0.834354
7	random vs strong	Misty	0.29 - 0.41	0.919277
7	weak vs strong	scimap	0.14 - 0.22	0.931971
7	random vs weak	scimap	0.14 - 0.22	0.87296
7	random vs strong	scimap	0.14 - 0.22	0.882707
7	weak vs strong	scimap	0.17 - 0.23	0.913554
7	random vs weak	scimap	0.17 - 0.23	0.881655
7	random vs strong	scimap	0.17 - 0.23	0.87622
7	weak vs strong	scimap	0.19 - 0.24	0.845325
7	random vs weak	scimap	0.19 - 0.24	0.87992
7	random vs strong	scimap	0.19 - 0.24	0.87345
7	weak vs strong	scimap	0.22 - 0.24	0.758489
7	random vs weak	scimap	0.22 - 0.24	0.790863
7	random vs strong	scimap	0.22 - 0.24	0.710425
7	weak vs strong	scimap	0.25	0.717739
7	random vs weak	scimap	0.25	0.847184
7	random vs strong	scimap	0.25	0.755243
7	weak vs strong	scimap	0.26 - 0.31	0.663255
7	random vs weak	scimap	0.26 - 0.31	0.969753
7	random vs strong	scimap	0.26 - 0.31	0.920113
7	weak vs strong	scimap	0.28 - 0.36	0.587165
7	random vs weak	scimap	0.28 - 0.36	0.927962
7	random vs strong	scimap	0.28 - 0.36	0.908962
7	weak vs strong	scimap	0.29 - 0.41	0.660122
7	random vs weak	scimap	0.29 - 0.41	0.94591
7	random vs strong	scimap	0.29 - 0.41	0.909554
7	weak vs strong	SEA	0.14 - 0.22	0.77927
7	random vs weak	SEA	0.14 - 0.22	0.890803
7	random vs strong	SEA	0.14 - 0.22	0.735573
7	weak vs strong	SEA	0.17 - 0.23	0.663398
7	random vs weak	SEA	0.17 - 0.23	0.839335
7	random vs strong	SEA	0.17 - 0.23	0.704096
7	weak vs strong	SEA	0.19 - 0.24	0.737357
7	random vs weak	SEA	0.19 - 0.24	0.892081
7	random vs strong	SEA	0.19 - 0.24	0.77584
7	weak vs strong	SEA	0.22 - 0.24	0.657332
7	random vs weak	SEA	0.22 - 0.24	0.859398
7	random vs strong	SEA	0.22 - 0.24	0.765463
7	weak vs strong	SEA	0.25	0.736273
7	random vs weak	SEA	0.25	0.843724
7	random vs strong	SEA	0.25	0.753037
7	weak vs strong	SEA	0.26 - 0.31	0.751998
7	random vs weak	SEA	0.26 - 0.31	0.865275
7	random vs strong	SEA	0.26 - 0.31	0.759879
7	weak vs strong	SEA	0.28 - 0.36	0.687823
7	random vs weak	SEA	0.28 - 0.36	0.76082
7	random vs strong	SEA	0.28 - 0.36	0.741129
7	weak vs strong	SEA	0.29 - 0.41	0.730795
7	random vs weak	SEA	0.29 - 0.41	0.863637
7	random vs strong	SEA	0.29 - 0.41	0.753617
7	weak vs strong	Interactions	0.14 - 0.22	0.85348
7	random vs weak	Interactions	0.14 - 0.22	0.805651
7	random vs strong	Interactions	0.14 - 0.22	0.850989
7	weak vs strong	Interactions	0.17 - 0.23	0.773472
7	random vs weak	Interactions	0.17 - 0.23	0.647905
7	random vs strong	Interactions	0.17 - 0.23	0.807301
7	weak vs strong	Interactions	0.19 - 0.24	0.686966
7	random vs weak	Interactions	0.19 - 0.24	0.745754
7	random vs strong	Interactions	0.19 - 0.24	0.756334
7	weak vs strong	Interactions	0.22 - 0.24	0.712304
7	random vs weak	Interactions	0.22 - 0.24	0.715218
7	random vs strong	Interactions	0.22 - 0.24	0.694006
7	weak vs strong	Interactions	0.25	0.732633
7	random vs weak	Interactions	0.25	0.800628
7	random vs strong	Interactions	0.25	0.730901
7	weak vs strong	Interactions	0.26 - 0.31	0.752793
7	random vs weak	Interactions	0.26 - 0.31	0.876156
7	random vs strong	Interactions	0.26 - 0.31	0.701279
7	weak vs strong	Interactions	0.28 - 0.36	0.754119
7	random vs weak	Interactions	0.28 - 0.36	0.887846
7	random vs strong	Interactions	0.28 - 0.36	0.873404
7	weak vs strong	Interactions	0.29 - 0.41	0.782668
7	random vs weak	Interactions	0.29 - 0.41	0.888218
7	random vs strong	Interactions	0.29 - 0.41	0.839327
7	weak vs strong	Squidpy	0.14 - 0.22	0.722093
7	random vs weak	Squidpy	0.14 - 0.22	0.85031
7	random vs strong	Squidpy	0.14 - 0.22	0.793886
7	weak vs strong	Squidpy	0.17 - 0.23	0.672054
7	random vs weak	Squidpy	0.17 - 0.23	0.862012
7	random vs strong	Squidpy	0.17 - 0.23	0.738316
7	weak vs strong	Squidpy	0.19 - 0.24	0.675836
7	random vs weak	Squidpy	0.19 - 0.24	0.870568
7	random vs strong	Squidpy	0.19 - 0.24	0.769076
7	weak vs strong	Squidpy	0.22 - 0.24	0.736194
7	random vs weak	Squidpy	0.22 - 0.24	0.866305
7	random vs strong	Squidpy	0.22 - 0.24	0.757651
7	weak vs strong	Squidpy	0.25	0.738983
7	random vs weak	Squidpy	0.25	0.857229
7	random vs strong	Squidpy	0.25	0.736583
7	weak vs strong	Squidpy	0.26 - 0.31	0.740324
7	random vs weak	Squidpy	0.26 - 0.31	0.898127
7	random vs strong	Squidpy	0.26 - 0.31	0.747268
7	weak vs strong	Squidpy	0.28 - 0.36	0.730659
7	random vs weak	Squidpy	0.28 - 0.36	0.805118
7	random vs strong	Squidpy	0.28 - 0.36	0.745385
7	weak vs strong	Squidpy	0.29 - 0.41	0.731125
7	random vs weak	Squidpy	0.29 - 0.41	0.838586
7	random vs strong	Squidpy	0.29 - 0.41	0.765297
8	weak vs strong	Cellcharter	0.14 - 0.22	0.817548
8	random vs weak	Cellcharter	0.14 - 0.22	0.784477
8	random vs strong	Cellcharter	0.14 - 0.22	0.744536
8	weak vs strong	Cellcharter	0.17 - 0.23	0.719028
8	random vs weak	Cellcharter	0.17 - 0.23	0.733784
8	random vs strong	Cellcharter	0.17 - 0.23	0.65529
8	weak vs strong	Cellcharter	0.19 - 0.24	0.748196
8	random vs weak	Cellcharter	0.19 - 0.24	0.866003
8	random vs strong	Cellcharter	0.19 - 0.24	0.736734
8	weak vs strong	Cellcharter	0.22 - 0.24	0.728988
8	random vs weak	Cellcharter	0.22 - 0.24	0.843653
8	random vs strong	Cellcharter	0.22 - 0.24	0.750953
8	weak vs strong	Cellcharter	0.25	0.731916
8	random vs weak	Cellcharter	0.25	0.869167
8	random vs strong	Cellcharter	0.25	0.753085
8	weak vs strong	Cellcharter	0.26 - 0.31	0.684947
8	random vs weak	Cellcharter	0.26 - 0.31	0.858308
8	random vs strong	Cellcharter	0.26 - 0.31	0.760975
8	weak vs strong	Cellcharter	0.28 - 0.36	0.710952
8	random vs weak	Cellcharter	0.28 - 0.36	0.715062
8	random vs strong	Cellcharter	0.28 - 0.36	0.672492
8	weak vs strong	Cellcharter	0.29 - 0.41	0.741418
8	random vs weak	Cellcharter	0.29 - 0.41	0.915538
8	random vs strong	Cellcharter	0.29 - 0.41	0.780273
8	weak vs strong	Cellcharter*	0.14 - 0.22	0.832636
8	random vs weak	Cellcharter*	0.14 - 0.22	0.707558
8	random vs strong	Cellcharter*	0.14 - 0.22	0.74215
8	weak vs strong	Cellcharter*	0.17 - 0.23	0.800498
8	random vs weak	Cellcharter*	0.17 - 0.23	0.597491
8	random vs strong	Cellcharter*	0.17 - 0.23	0.720864
8	weak vs strong	Cellcharter*	0.19 - 0.24	0.776687
8	random vs weak	Cellcharter*	0.19 - 0.24	0.735121
8	random vs strong	Cellcharter*	0.19 - 0.24	0.723806
8	weak vs strong	Cellcharter*	0.22 - 0.24	0.72362
8	random vs weak	Cellcharter*	0.22 - 0.24	0.776307
8	random vs strong	Cellcharter*	0.22 - 0.24	0.730377
8	weak vs strong	Cellcharter*	0.25	0.818579
8	random vs weak	Cellcharter*	0.25	0.724072
8	random vs strong	Cellcharter*	0.25	0.721248
8	weak vs strong	Cellcharter*	0.26 - 0.31	0.741118
8	random vs weak	Cellcharter*	0.26 - 0.31	0.579152
8	random vs strong	Cellcharter*	0.26 - 0.31	0.759497
8	weak vs strong	Cellcharter*	0.28 - 0.36	0.749364
8	random vs weak	Cellcharter*	0.28 - 0.36	0.789496
8	random vs strong	Cellcharter*	0.28 - 0.36	0.778848
8	weak vs strong	Cellcharter*	0.29 - 0.41	0.732574
8	random vs weak	Cellcharter*	0.29 - 0.41	0.825171
8	random vs strong	Cellcharter*	0.29 - 0.41	0.833764
8	weak vs strong	COZI	0.14 - 0.22	0.714828
8	random vs weak	COZI	0.14 - 0.22	0.756595
8	random vs strong	COZI	0.14 - 0.22	0.694283
8	weak vs strong	COZI	0.17 - 0.23	0.723674
8	random vs weak	COZI	0.17 - 0.23	0.815252
8	random vs strong	COZI	0.17 - 0.23	0.77834
8	weak vs strong	COZI	0.19 - 0.24	0.726836
8	random vs weak	COZI	0.19 - 0.24	0.944543
8	random vs strong	COZI	0.19 - 0.24	0.774514
8	weak vs strong	COZI	0.22 - 0.24	0.676837
8	random vs weak	COZI	0.22 - 0.24	0.934777
8	random vs strong	COZI	0.22 - 0.24	0.853052
8	weak vs strong	COZI	0.25	0.699801
8	random vs weak	COZI	0.25	0.969625
8	random vs strong	COZI	0.25	0.899428
8	weak vs strong	COZI	0.26 - 0.31	0.667195
8	random vs weak	COZI	0.26 - 0.31	0.934364
8	random vs strong	COZI	0.26 - 0.31	0.871062
8	weak vs strong	COZI	0.28 - 0.36	0.803603
8	random vs weak	COZI	0.28 - 0.36	0.950813
8	random vs strong	COZI	0.28 - 0.36	0.87598
8	weak vs strong	COZI	0.29 - 0.41	0.789193
8	random vs weak	COZI	0.29 - 0.41	0.921631
8	random vs strong	COZI	0.29 - 0.41	0.883196
8	weak vs strong	Giotto	0.14 - 0.22	0.819201
8	random vs weak	Giotto	0.14 - 0.22	0.884701
8	random vs strong	Giotto	0.14 - 0.22	0.780523
8	weak vs strong	Giotto	0.17 - 0.23	0.716006
8	random vs weak	Giotto	0.17 - 0.23	0.850959
8	random vs strong	Giotto	0.17 - 0.23	0.69741
8	weak vs strong	Giotto	0.19 - 0.24	0.696442
8	random vs weak	Giotto	0.19 - 0.24	0.880456
8	random vs strong	Giotto	0.19 - 0.24	0.774301
8	weak vs strong	Giotto	0.22 - 0.24	0.73993
8	random vs weak	Giotto	0.22 - 0.24	0.782486
8	random vs strong	Giotto	0.22 - 0.24	0.763174
8	weak vs strong	Giotto	0.25	0.735565
8	random vs weak	Giotto	0.25	0.86004
8	random vs strong	Giotto	0.25	0.761522
8	weak vs strong	Giotto	0.26 - 0.31	0.682047
8	random vs weak	Giotto	0.26 - 0.31	0.860265
8	random vs strong	Giotto	0.26 - 0.31	0.748165
8	weak vs strong	Giotto	0.28 - 0.36	0.728854
8	random vs weak	Giotto	0.28 - 0.36	0.844429
8	random vs strong	Giotto	0.28 - 0.36	0.748372
8	weak vs strong	Giotto	0.29 - 0.41	0.735114
8	random vs weak	Giotto	0.29 - 0.41	0.883808
8	random vs strong	Giotto	0.29 - 0.41	0.762062
8	weak vs strong	histoCAT	0.14 - 0.22	0.699594
8	random vs weak	histoCAT	0.14 - 0.22	0.835824
8	random vs strong	histoCAT	0.14 - 0.22	0.72985
8	weak vs strong	histoCAT	0.17 - 0.23	0.645791
8	random vs weak	histoCAT	0.17 - 0.23	0.907753
8	random vs strong	histoCAT	0.17 - 0.23	0.700141
8	weak vs strong	histoCAT	0.19 - 0.24	0.709141
8	random vs weak	histoCAT	0.19 - 0.24	0.953233
8	random vs strong	histoCAT	0.19 - 0.24	0.787398
8	weak vs strong	histoCAT	0.22 - 0.24	0.705158
8	random vs weak	histoCAT	0.22 - 0.24	0.948437
8	random vs strong	histoCAT	0.22 - 0.24	0.757249
8	weak vs strong	histoCAT	0.25	0.720579
8	random vs weak	histoCAT	0.25	0.950906
8	random vs strong	histoCAT	0.25	0.794379
8	weak vs strong	histoCAT	0.26 - 0.31	0.75072
8	random vs weak	histoCAT	0.26 - 0.31	0.925473
8	random vs strong	histoCAT	0.26 - 0.31	0.83629
8	weak vs strong	histoCAT	0.28 - 0.36	0.776508
8	random vs weak	histoCAT	0.28 - 0.36	0.929651
8	random vs strong	histoCAT	0.28 - 0.36	0.765969
8	weak vs strong	histoCAT	0.29 - 0.41	0.741873
8	random vs weak	histoCAT	0.29 - 0.41	0.937739
8	random vs strong	histoCAT	0.29 - 0.41	0.907477
8	weak vs strong	IMCR classic	0.14 - 0.22	0.724207
8	random vs weak	IMCR classic	0.14 - 0.22	0.763196
8	random vs strong	IMCR classic	0.14 - 0.22	0.748134
8	weak vs strong	IMCR classic	0.17 - 0.23	0.65792
8	random vs weak	IMCR classic	0.17 - 0.23	0.864786
8	random vs strong	IMCR classic	0.17 - 0.23	0.687293
8	weak vs strong	IMCR classic	0.19 - 0.24	0.729764
8	random vs weak	IMCR classic	0.19 - 0.24	0.850474
8	random vs strong	IMCR classic	0.19 - 0.24	0.713971
8	weak vs strong	IMCR classic	0.22 - 0.24	0.696178
8	random vs weak	IMCR classic	0.22 - 0.24	0.887392
8	random vs strong	IMCR classic	0.22 - 0.24	0.723014
8	weak vs strong	IMCR classic	0.25	0.699658
8	random vs weak	IMCR classic	0.25	0.882069
8	random vs strong	IMCR classic	0.25	0.717903
8	weak vs strong	IMCR classic	0.26 - 0.31	0.694586
8	random vs weak	IMCR classic	0.26 - 0.31	0.826035
8	random vs strong	IMCR classic	0.26 - 0.31	0.716595
8	weak vs strong	IMCR classic	0.28 - 0.36	0.695393
8	random vs weak	IMCR classic	0.28 - 0.36	0.795609
8	random vs strong	IMCR classic	0.28 - 0.36	0.72706
8	weak vs strong	IMCR classic	0.29 - 0.41	0.677953
8	random vs weak	IMCR classic	0.29 - 0.41	0.847154
8	random vs strong	IMCR classic	0.29 - 0.41	0.72494
8	weak vs strong	Misty	0.14 - 0.22	0.863878
8	random vs weak	Misty	0.14 - 0.22	0.856965
8	random vs strong	Misty	0.14 - 0.22	0.883495
8	weak vs strong	Misty	0.17 - 0.23	0.735565
8	random vs weak	Misty	0.17 - 0.23	0.828838
8	random vs strong	Misty	0.17 - 0.23	0.83713
8	weak vs strong	Misty	0.19 - 0.24	0.776911
[truncated: 24,401 more rows]

## Sheet: Fig 3d
Interaction count
	abundance	preference	pair_type	value
	0.20 - 0.26	weak	0_1	583.07
	0.20 - 0.26	weak	1_0	583.07
	0.21 - 0.26	weak	0_1	613.23
	0.21 - 0.26	weak	1_0	613.23
	0.24 - 0.25	weak	0_1	648.51
	0.24 - 0.25	weak	1_0	648.51
	0.25	weak	0_1	691.37
	0.25	weak	1_0	691.37
	0.25-0.29	weak	0_1	759.33
	0.25-0.29	weak	1_0	759.33
	0.24-0.32	weak	0_1	833.87
	0.24-0.32	weak	1_0	833.87
	0.24-0.36	weak	0_1	911.09
	0.24-0.36	weak	1_0	911.09
	0.20 - 0.26	strong	0_1	524.93
	0.20 - 0.26	strong	1_0	524.93
	0.21 - 0.26	strong	0_1	579.79
	0.21 - 0.26	strong	1_0	579.79
	0.24 - 0.25	strong	0_1	634.71
	0.24 - 0.25	strong	1_0	634.71
	0.25	strong	0_1	680.63
	0.25	strong	1_0	680.63
	0.25-0.29	strong	0_1	781.13
	0.25-0.29	strong	1_0	781.13
	0.24-0.32	strong	0_1	877.02
	0.24-0.32	strong	1_0	877.02
	0.24-0.36	strong	0_1	980.58
	0.24-0.36	strong	1_0	980.58
	0.20 - 0.26	random	0_1	621.89
	0.20 - 0.26	random	1_0	621.89
	0.21 - 0.26	random	0_1	629.51
	0.21 - 0.26	random	1_0	629.51
	0.24 - 0.25	random	0_1	644.95
	0.24 - 0.25	random	1_0	644.95
	0.25	random	0_1	661.05
	0.25	random	1_0	661.05
	0.25-0.29	random	0_1	678.89
	0.25-0.29	random	1_0	678.89
	0.24-0.32	random	0_1	709.38
	0.24-0.32	random	1_0	709.38
	0.24-0.36	random	0_1	728.17
	0.24-0.36	random	1_0	728.17
Giotto
	abundance	preference	pair_type	value
	0.20 - 0.26	weak	0_1	0.0229
	0.20 - 0.26	weak	1_0	0.0229
	0.21 - 0.26	weak	0_1	0.039
	0.21 - 0.26	weak	1_0	0.039
	0.24 - 0.25	weak	0_1	0.04
	0.24 - 0.25	weak	1_0	0.04
	0.25	weak	0_1	0.0619
	0.25	weak	1_0	0.0619
	0.25-0.29	weak	0_1	0.0668
	0.25-0.29	weak	1_0	0.0668
	0.24-0.32	weak	0_1	0.0732
	0.24-0.32	weak	1_0	0.0732
	0.24-0.36	weak	0_1	0.1
	0.24-0.36	weak	1_0	0.1
	0.20 - 0.26	strong	0_1	0.0194
	0.20 - 0.26	strong	1_0	0.0194
	0.21 - 0.26	strong	0_1	0.0369
	0.21 - 0.26	strong	1_0	0.0369
	0.24 - 0.25	strong	0_1	0.0512
	0.24 - 0.25	strong	1_0	0.0512
	0.25	strong	0_1	0.0447
	0.25	strong	1_0	0.0447
	0.25-0.29	strong	0_1	0.0533
	0.25-0.29	strong	1_0	0.0533
	0.24-0.32	strong	0_1	0.0622
	0.24-0.32	strong	1_0	0.0622
	0.24-0.36	strong	0_1	0.0891
	0.24-0.36	strong	1_0	0.0891
	0.20 - 0.26	random	0_1	-0.00195
	0.20 - 0.26	random	1_0	-0.00195
	0.21 - 0.26	random	0_1	-3.74e-05
	0.21 - 0.26	random	1_0	-3.74e-05
	0.24 - 0.25	random	0_1	-0.00849
	0.24 - 0.25	random	1_0	-0.00849
	0.25	random	0_1	-0.00515
	0.25	random	1_0	-0.00515
	0.25-0.29	random	0_1	-0.00641
	0.25-0.29	random	1_0	-0.00641
	0.24-0.32	random	0_1	0.00466
	0.24-0.32	random	1_0	0.00466
	0.24-0.36	random	0_1	0.00211
	0.24-0.36	random	1_0	0.00211
Scimap
	abundance	preference	pair_type	value
	0.20 - 0.26	weak	0_1	0.568712
	0.20 - 0.26	weak	1_0	0.596702
	0.21 - 0.26	weak	0_1	0.675353
	0.21 - 0.26	weak	1_0	0.709999
	0.24 - 0.25	weak	0_1	0.684464
	0.24 - 0.25	weak	1_0	0.713382
	0.25	weak	0_1	0.865007
	0.25	weak	1_0	0.854331
	0.25-0.29	weak	0_1	0.938887
	0.25-0.29	weak	1_0	0.88697
	0.24-0.32	weak	0_1	0.880495
	0.24-0.32	weak	1_0	0.812329
	0.24-0.36	weak	0_1	0.98
	0.24-0.36	weak	1_0	0.881324
	0.20 - 0.26	strong	0_1	0.30237
	0.20 - 0.26	strong	1_0	0.410095
	0.21 - 0.26	strong	0_1	0.595153
	0.21 - 0.26	strong	1_0	0.723347
	0.24 - 0.25	strong	0_1	0.587952
	0.24 - 0.25	strong	1_0	0.59182
	0.25	strong	0_1	0.661559
	0.25	strong	1_0	0.617734
	0.25-0.29	strong	0_1	0.820402
	0.25-0.29	strong	1_0	0.636178
	0.24-0.32	strong	0_1	0.92
	0.24-0.32	strong	1_0	0.666579
	0.24-0.36	strong	0_1	0.96
	0.24-0.36	strong	1_0	0.638119
	0.20 - 0.26	random	0_1	0.0959524
	0.20 - 0.26	random	1_0	0.0814052
	0.21 - 0.26	random	0_1	-0.0529053
	0.21 - 0.26	random	1_0	-0.0175505
	0.24 - 0.25	random	0_1	-0.206178
	0.24 - 0.25	random	1_0	-0.210546
	0.25	random	0_1	-0.0513762
	0.25	random	1_0	-0.0392867
	0.25-0.29	random	0_1	-0.0391772
	0.25-0.29	random	1_0	-0.0246638
	0.24-0.32	random	0_1	0.32656
	0.24-0.32	random	1_0	0.303191
	0.24-0.36	random	0_1	0.163035
	0.24-0.36	random	1_0	0.201752
IMCRtools classic
	abundance	preference	pair_type	value
	0.20 - 0.26	weak	0_1	0.04
	0.20 - 0.26	weak	1_0	0.04
	0.21 - 0.26	weak	0_1	0.08
	0.21 - 0.26	weak	1_0	0.08
	0.24 - 0.25	weak	0_1	0.08
	0.24 - 0.25	weak	1_0	0.08
	0.25	weak	0_1	0.17
	0.25	weak	1_0	0.17
	0.25-0.29	weak	0_1	0.15
	0.25-0.29	weak	1_0	0.15
	0.24-0.32	weak	0_1	0.24
	0.24-0.32	weak	1_0	0.24
	0.24-0.36	weak	0_1	0.3
	0.24-0.36	weak	1_0	0.3
	0.20 - 0.26	strong	0_1	0.01
	0.20 - 0.26	strong	1_0	0.01
	0.21 - 0.26	strong	0_1	0.06
	0.21 - 0.26	strong	1_0	0.06
	0.24 - 0.25	strong	0_1	0.1
	0.24 - 0.25	strong	1_0	0.1
	0.25	strong	0_1	0.06
	0.25	strong	1_0	0.06
	0.25-0.29	strong	0_1	0.1
	0.25-0.29	strong	1_0	0.1
	0.24-0.32	strong	0_1	0.16
	0.24-0.32	strong	1_0	0.16
	0.24-0.36	strong	0_1	0.29
	0.24-0.36	strong	1_0	0.29
	0.20 - 0.26	random	0_1	-0.01
	0.20 - 0.26	random	1_0	-0.01
	0.21 - 0.26	random	0_1	0
	0.21 - 0.26	random	1_0	0
	0.24 - 0.25	random	0_1	-0.02
	0.24 - 0.25	random	1_0	-0.02
	0.25	random	0_1	-0.01
	0.25	random	1_0	-0.01
	0.25-0.29	random	0_1	0
	0.25-0.29	random	1_0	0
	0.24-0.32	random	0_1	-0.02
	0.24-0.32	random	1_0	-0.02
	0.24-0.36	random	0_1	-0.01
	0.24-0.36	random	1_0	-0.01
histoCAT
	abundance	preference	pair_type	value
	0.20 - 0.26	weak	0_1	0.08
	0.20 - 0.26	weak	1_0	0.03
	0.21 - 0.26	weak	0_1	0.08
	0.21 - 0.26	weak	1_0	0
	0.24 - 0.25	weak	0_1	0.13
	0.24 - 0.25	weak	1_0	0.02
	0.25	weak	0_1	0.24
	0.25	weak	1_0	0.02
	0.25-0.29	weak	0_1	0.28
	0.25-0.29	weak	1_0	0.03
	0.24-0.32	weak	0_1	0.39
	0.24-0.32	weak	1_0	0.03
	0.24-0.36	weak	0_1	0.45
	0.24-0.36	weak	1_0	0
	0.20 - 0.26	strong	0_1	0.09
	0.20 - 0.26	strong	1_0	-0.01
	0.21 - 0.26	strong	0_1	0.35
	0.21 - 0.26	strong	1_0	0
	0.24 - 0.25	strong	0_1	0.48
	0.24 - 0.25	strong	1_0	0
	0.25	strong	0_1	0.56
	0.25	strong	1_0	-0.04
	0.25-0.29	strong	0_1	0.74
	0.25-0.29	strong	1_0	-0.02
	0.24-0.32	strong	0_1	0.82
	0.24-0.32	strong	1_0	-0.11
	0.24-0.36	strong	0_1	0.79
	0.24-0.36	strong	1_0	-0.11
	0.20 - 0.26	random	0_1	0.01
	0.20 - 0.26	random	1_0	0.01
	0.21 - 0.26	random	0_1	0
	0.21 - 0.26	random	1_0	0
	0.24 - 0.25	random	0_1	-0.02
	0.24 - 0.25	random	1_0	-0.01
	0.25	random	0_1	0
	0.25	random	1_0	0.01
	0.25-0.29	random	0_1	0
	0.25-0.29	random	1_0	-0.02
	0.24-0.32	random	0_1	0.03
	0.24-0.32	random	1_0	0.02
	0.24-0.36	random	0_1	0.02
	0.24-0.36	random	1_0	-0.03
CellCharter*
	abundance	preference	pair_type	value
	0.20 - 0.26	weak	0_1	0.0773979
	0.20 - 0.26	weak	1_0	0.0791935
	0.21 - 0.26	weak	0_1	0.082026
	0.21 - 0.26	weak	1_0	0.0870089
	0.24 - 0.25	weak	0_1	0.0865556
	0.24 - 0.25	weak	1_0	0.0936794
	0.25	weak	0_1	0.0943445
	0.25	weak	1_0	0.103036
	0.25-0.29	weak	0_1	0.103995
	0.25-0.29	weak	1_0	0.115293
	0.24-0.32	weak	0_1	0.113492
	0.24-0.32	weak	1_0	0.130587
	0.24-0.36	weak	0_1	0.124672
	0.24-0.36	weak	1_0	0.144167
	0.20 - 0.26	strong	0_1	0.0680446
	0.20 - 0.26	strong	1_0	0.0758142
	0.21 - 0.26	strong	0_1	0.0770525
	0.21 - 0.26	strong	1_0	0.0920176
	0.24 - 0.25	strong	0_1	0.0840154
	0.24 - 0.25	strong	1_0	0.104981
	0.25	strong	0_1	0.0883241
	0.25	strong	1_0	0.114881
	0.25-0.29	strong	0_1	0.1025
	0.25-0.29	strong	1_0	0.137701
	0.24-0.32	strong	0_1	0.114024
	0.24-0.32	strong	1_0	0.157962
	0.24-0.36	strong	0_1	0.126121
	0.24-0.36	strong	1_0	0.181442
	0.20 - 0.26	random	0_1	0.0763592
	0.20 - 0.26	random	1_0	0.0805111
	0.21 - 0.26	random	0_1	0.0781797
	0.21 - 0.26	random	1_0	0.0797206
	0.24 - 0.25	random	0_1	0.0792921
	0.24 - 0.25	random	1_0	0.0805389
	0.25	random	0_1	0.083517
	0.25	random	1_0	0.083562
	0.25-0.29	random	0_1	0.0868312
	0.25-0.29	random	1_0	0.0848825
	0.24-0.32	random	0_1	0.094785
	0.24-0.32	random	1_0	0.0915218
	0.24-0.36	random	0_1	0.0963163
	0.24-0.36	random	1_0	0.0921597
CellCharter
	abundance	preference	pair_type	value
	0.20 - 0.26	weak	0_1	0.0061227
	0.20 - 0.26	weak	1_0	0.00651665
	0.21 - 0.26	weak	0_1	0.00870738
	0.21 - 0.26	weak	1_0	0.00847392
	0.24 - 0.25	weak	0_1	0.0079908
	0.24 - 0.25	weak	1_0	0.00792222
	0.25	weak	0_1	0.0107458
	0.25	weak	1_0	0.010422
	0.25-0.29	weak	0_1	0.0119967
	0.25-0.29	weak	1_0	0.0111044
	0.24-0.32	weak	0_1	0.0137207
	0.24-0.32	weak	1_0	0.0126156
	0.24-0.36	weak	0_1	0.0159312
	0.24-0.36	weak	1_0	0.014268
	0.20 - 0.26	strong	0_1	0.00370915
	0.20 - 0.26	strong	1_0	0.00377083
	0.21 - 0.26	strong	0_1	0.00694484
	0.21 - 0.26	strong	1_0	0.00833118
	0.24 - 0.25	strong	0_1	0.00771453
	0.24 - 0.25	strong	1_0	0.00812012
	0.25	strong	0_1	0.00764468
	0.25	strong	1_0	0.00769197
	0.25-0.29	strong	0_1	0.0097556
	0.25-0.29	strong	1_0	0.00872219
	0.24-0.32	strong	0_1	0.0117492
	0.24-0.32	strong	1_0	0.00966978
	0.24-0.36	strong	0_1	0.0158678
	0.24-0.36	strong	1_0	0.0112685
	0.20 - 0.26	random	0_1	0.00064226
	0.20 - 0.26	random	1_0	0.0007745
	0.21 - 0.26	random	0_1	0.00023467
	0.21 - 0.26	random	1_0	-0.0001319
	0.24 - 0.25	random	0_1	-0.001836
	0.24 - 0.25	random	1_0	-0.0016149
	0.25	random	0_1	-0.0006644
	0.25	random	1_0	-0.000497
	0.25-0.29	random	0_1	-0.0005924
	0.25-0.29	random	1_0	-0.000438
	0.24-0.32	random	0_1	0.00267487
	0.24-0.32	random	1_0	0.00316968
	0.24-0.36	random	0_1	0.0011255
	0.24-0.36	random	1_0	0.00169242
SEA
	abundance	preference	pair_type	value
	0.20 - 0.26	weak	0_1	0.851039
	0.20 - 0.26	weak	1_0	0.844405
	0.21 - 0.26	weak	0_1	1.14928
	0.21 - 0.26	weak	1_0	1.15113
	0.24 - 0.25	weak	0_1	1.09867
	0.24 - 0.25	weak	1_0	1.07349
	0.25	weak	0_1	1.45063
	0.25	weak	1_0	1.4479
	0.25-0.29	weak	0_1	1.58946
	0.25-0.29	weak	1_0	1.60435
	0.24-0.32	weak	0_1	1.8609
	0.24-0.32	weak	1_0	1.85124
	0.24-0.36	weak	0_1	2.16118
	0.24-0.36	weak	1_0	2.14234
	0.20 - 0.26	strong	0_1	0.489011
	0.20 - 0.26	strong	1_0	0.487224
	0.21 - 0.26	strong	0_1	1.01793
	0.21 - 0.26	strong	1_0	1.02183
	0.24 - 0.25	strong	0_1	1.07359
	0.24 - 0.25	strong	1_0	1.08097
	0.25	strong	0_1	1.05806
	0.25	strong	1_0	1.05588
	0.25-0.29	strong	0_1	1.28026
	0.25-0.29	strong	1_0	1.2747
	0.24-0.32	strong	0_1	1.52716
	0.24-0.32	strong	1_0	1.51563
	0.24-0.36	strong	0_1	1.98323
	0.24-0.36	strong	1_0	1.95126
	0.20 - 0.26	random	0_1	0.100285
	0.20 - 0.26	random	1_0	0.110549
	0.21 - 0.26	random	0_1	0.0367395
	0.21 - 0.26	random	1_0	0.0457226
	0.24 - 0.25	random	0_1	-0.232562
	0.24 - 0.25	random	1_0	-0.235342
	0.25	random	0_1	-0.0730562
	0.25	random	1_0	-0.0712476
	0.25-0.29	random	0_1	-0.102072
	0.25-0.29	random	1_0	-0.0937052
	0.24-0.32	random	0_1	0.395713
	0.24-0.32	random	1_0	0.389569
	0.24-0.36	random	0_1	0.19992
	0.24-0.36	random	1_0	0.194149
Squidpy
	abundance	preference	pair_type	value
	0.20 - 0.26	weak	0_1	0.769429
	0.20 - 0.26	weak	1_0	0.769429
	0.21 - 0.26	weak	0_1	1.06893
	0.21 - 0.26	weak	1_0	1.06893
	0.24 - 0.25	weak	0_1	0.991369
	0.24 - 0.25	weak	1_0	0.991369
	0.25	weak	0_1	1.3206
	0.25	weak	1_0	1.3206
	0.25-0.29	weak	0_1	1.45118
	0.25-0.29	weak	1_0	1.45118
	0.24-0.32	weak	0_1	1.68793
	0.24-0.32	weak	1_0	1.68793
	0.24-0.36	weak	0_1	1.93828
	0.24-0.36	weak	1_0	1.93828
	0.20 - 0.26	strong	0_1	0.448094
	0.20 - 0.26	strong	1_0	0.448094
	0.21 - 0.26	strong	0_1	0.929253
	0.21 - 0.26	strong	1_0	0.929253
	0.24 - 0.25	strong	0_1	0.981434
	0.24 - 0.25	strong	1_0	0.981434
	0.25	strong	0_1	0.951016
	0.25	strong	1_0	0.951016
	0.25-0.29	strong	0_1	1.19809
	0.25-0.29	strong	1_0	1.19809
	0.24-0.32	strong	0_1	1.38126
	0.24-0.32	strong	1_0	1.38126
	0.24-0.36	strong	0_1	1.76103
	0.24-0.36	strong	1_0	1.76103
	0.20 - 0.26	random	0_1	0.0586885
	0.20 - 0.26	random	1_0	0.0586885
	0.21 - 0.26	random	0_1	-0.0415539
	0.21 - 0.26	random	1_0	-0.0415539
	0.24 - 0.25	random	0_1	-0.24874
	0.24 - 0.25	random	1_0	-0.24874
	0.25	random	0_1	-0.0846999
	0.25	random	1_0	-0.0846999
	0.25-0.29	random	0_1	-0.0661072
	0.25-0.29	random	1_0	-0.0661072
	0.24-0.32	random	0_1	0.374419
	0.24-0.32	random	1_0	0.374419
	0.24-0.36	random	0_1	0.165342
	0.24-0.36	random	1_0	0.165342
COZI
	abundance	preference	pair_type	value
	0.20 - 0.26	weak	0_1	0.779577
	0.20 - 0.26	weak	1_0	0.337513
	0.21 - 0.26	weak	0_1	1.1112
	0.21 - 0.26	weak	1_0	0.281123
	0.24 - 0.25	weak	0_1	1.24143
	0.24 - 0.25	weak	1_0	0.259779
	0.25	weak	0_1	1.64404
	0.25	weak	1_0	0.454399
	0.25-0.29	weak	0_1	1.77001
	0.25-0.29	weak	1_0	0.394921
	0.24-0.32	weak	0_1	1.98897
	0.24-0.32	weak	1_0	0.237948
	0.24-0.36	weak	0_1	2.24118
	0.24-0.36	weak	1_0	0.109405
	0.20 - 0.26	strong	0_1	1.26374
	0.20 - 0.26	strong	1_0	-0.0705712
	0.21 - 0.26	strong	0_1	2.11891
	0.21 - 0.26	strong	1_0	0.00405298
	0.24 - 0.25	strong	0_1	2.45534
	0.24 - 0.25	strong	1_0	-0.154872
	0.25	strong	0_1	2.54687
	0.25	strong	1_0	-0.44249
	0.25-0.29	strong	0_1	3.09497
	0.25-0.29	strong	1_0	-0.60372
	0.24-0.32	strong	0_1	3.29862
	0.24-0.32	strong	1_0	-0.856842
	0.24-0.36	strong	0_1	3.4945
	0.24-0.36	strong	1_0	-1.19096
	0.20 - 0.26	random	0_1	0.162934
	0.20 - 0.26	random	1_0	0.0942937
	0.21 - 0.26	random	0_1	-0.0411898
	0.21 - 0.26	random	1_0	-0.0357912
	0.24 - 0.25	random	0_1	-0.125578
	0.24 - 0.25	random	1_0	-0.163515
	0.25	random	0_1	-0.135333
	0.25	random	1_0	0.176696
	0.25-0.29	random	0_1	-0.175911
	0.25-0.29	random	1_0	-0.050227
	0.24-0.32	random	0_1	0.379717
	0.24-0.32	random	1_0	0.236449
	0.24-0.36	random	0_1	0.210317
	0.24-0.36	random	1_0	-0.0999013
Misty
	abundance	preference	pair_type	value
	0.20 - 0.26	weak	0_1	13.1902
	0.20 - 0.26	weak	1_0	13.7221
	0.21 - 0.26	weak	0_1	13.7638
	0.21 - 0.26	weak	1_0	14.2002
	0.24 - 0.25	weak	0_1	14.4714
	0.24 - 0.25	weak	1_0	14.6054
	0.25	weak	0_1	14.9861
	0.25	weak	1_0	15.012
	0.25-0.29	weak	0_1	15.6695
	0.25-0.29	weak	1_0	15.2935
	0.24-0.32	weak	0_1	16.1603
	0.24-0.32	weak	1_0	15.9186
	0.24-0.36	weak	0_1	16.4182
	0.24-0.36	weak	1_0	16.6916
	0.20 - 0.26	strong	0_1	13.0152
	0.20 - 0.26	strong	1_0	13.7776
	0.21 - 0.26	strong	0_1	14.5153
	0.21 - 0.26	strong	1_0	14.2913
	0.24 - 0.25	strong	0_1	15.8835
	0.24 - 0.25	strong	1_0	15.3036
	0.25	strong	0_1	16.5894
	0.25	strong	1_0	15.6606
	0.25-0.29	strong	0_1	18.0396
	0.25-0.29	strong	1_0	16.1709
	0.24-0.32	strong	0_1	18.7639
	0.24-0.32	strong	1_0	16.7987
	0.24-0.36	strong	0_1	19.4564
	0.24-0.36	strong	1_0	17.3462
	0.20 - 0.26	random	0_1	14.3423
	0.20 - 0.26	random	1_0	13.4386
	0.21 - 0.26	random	0_1	14.1152
	0.21 - 0.26	random	1_0	13.7793
	0.24 - 0.25	random	0_1	14.4364
	0.24 - 0.25	random	1_0	14.1433
	0.25	random	0_1	14.4427
	0.25	random	1_0	14.4119
	0.25-0.29	random	0_1	14.3998
	0.25-0.29	random	1_0	14.7186
	0.24-0.32	random	0_1	14.3777
	0.24-0.32	random	1_0	15.4224
	0.24-0.36	random	0_1	14.3132
	0.24-0.36	random	1_0	15.7842

## Sheet: Fig 4a
Cell.X.Position	Cell.Y.Position	Cell.Type	sample_id	* g2p = green to purple infiltration, p2g = purple to green infiltration
156.4	349.08	Others	two_cluster_g2p_5
878.68	633.47	Purple	two_cluster_g2p_5
569.03	489.37	Purple	two_cluster_g2p_5
1996.04	292.19	Others	two_cluster_g2p_5
1756.87	1608.02	Others	two_cluster_g2p_5
306.11	1641.13	Others	two_cluster_g2p_5
1305.76	628.84	Others	two_cluster_g2p_5
1887.39	1959.79	Others	two_cluster_g2p_5
1398.79	113.42	Others	two_cluster_g2p_5
1117.81	357.32	Green	two_cluster_g2p_5
1803.63	1256.04	Green	two_cluster_g2p_5
541.5	1556.17	Others	two_cluster_g2p_5
794.97	1540.45	Others	two_cluster_g2p_5
659.17	985.61	Green	two_cluster_g2p_5
164.35	1087.09	Purple	two_cluster_g2p_5
1899.89	908.23	Others	two_cluster_g2p_5
920.66	1120.22	Others	two_cluster_g2p_5
389.88	1575.57	Others	two_cluster_g2p_5
964.09	878.72	Others	two_cluster_g2p_5
136.43	694.65	Green	two_cluster_g2p_5
1846.33	865.52	Others	two_cluster_g2p_5
1213.36	579.26	Others	two_cluster_g2p_5
1126.19	699.59	Others	two_cluster_g2p_5
834.99	1970.81	Others	two_cluster_g2p_5
1270.39	194.16	Others	two_cluster_g2p_5
1677.96	1978.44	Others	two_cluster_g2p_5
157.63	1452.67	Others	two_cluster_g2p_5
1361.53	731.95	Others	two_cluster_g2p_5
585.11	1844.56	Others	two_cluster_g2p_5
1420.06	1645.21	Green	two_cluster_g2p_5
854.05	651.86	Green	two_cluster_g2p_5
627.37	1724.72	Others	two_cluster_g2p_5
508.9	228.35	Purple	two_cluster_g2p_5
111.14	116.18	Others	two_cluster_g2p_5
121.52	1619.58	Others	two_cluster_g2p_5
1000.5	599.11	Purple	two_cluster_g2p_5
686.64	1635.02	Others	two_cluster_g2p_5
872.12	1783.33	Others	two_cluster_g2p_5
356.23	268.23	Others	two_cluster_g2p_5
233.15	648.27	Green	two_cluster_g2p_5
477.27	1251.24	Others	two_cluster_g2p_5
1896.53	1519.18	Others	two_cluster_g2p_5
1482.76	344.24	Others	two_cluster_g2p_5
1982.3	1447.61	Others	two_cluster_g2p_5
282.6	840.57	Purple	two_cluster_g2p_5
1331.43	1221.43	Green	two_cluster_g2p_5
1138.59	964.68	Others	two_cluster_g2p_5
1128.98	722.19	Others	two_cluster_g2p_5
114.97	1745.22	Others	two_cluster_g2p_5
1662.97	1039.65	Green	two_cluster_g2p_5
326.88	206.54	Others	two_cluster_g2p_5
692.79	1121.65	Others	two_cluster_g2p_5
1038.38	205.18	Purple	two_cluster_g2p_5
1912.29	1828.6	Others	two_cluster_g2p_5
541.58	1854.33	Others	two_cluster_g2p_5
1984.92	719.12	Others	two_cluster_g2p_5
260.26	530.89	Green	two_cluster_g2p_5
629.01	10.2	Others	two_cluster_g2p_5
87.71	895.46	Green	two_cluster_g2p_5
936.27	486.03	Purple	two_cluster_g2p_5
1148.56	976.03	Others	two_cluster_g2p_5
1221.51	1182.8	Green	two_cluster_g2p_5
355.31	976.73	Green	two_cluster_g2p_5
1473.65	1860.47	Others	two_cluster_g2p_5
1375.77	910.72	Others	two_cluster_g2p_5
547.35	134.74	Purple	two_cluster_g2p_5
1241.74	456.39	Others	two_cluster_g2p_5
1982.63	1894.49	Others	two_cluster_g2p_5
1732.46	554.14	Others	two_cluster_g2p_5
86.63	245.36	Others	two_cluster_g2p_5
1424.71	652.17	Others	two_cluster_g2p_5
1884.6	784.81	Others	two_cluster_g2p_5
83.49	607.59	Others	two_cluster_g2p_5
709.51	1706.54	Others	two_cluster_g2p_5
75.45	96.64	Others	two_cluster_g2p_5
721.59	578.06	Green	two_cluster_g2p_5
1494.75	1401.3	Green	two_cluster_g2p_5
1580.74	352.32	Others	two_cluster_g2p_5
1739.53	647.33	Others	two_cluster_g2p_5
494.15	201.01	Purple	two_cluster_g2p_5
266.21	310.76	Others	two_cluster_g2p_5
729.95	129.04	Purple	two_cluster_g2p_5
177.72	1835.95	Others	two_cluster_g2p_5
905.01	750.7	Green	two_cluster_g2p_5
1968.07	1044.24	Others	two_cluster_g2p_5
1847.1	167.3	Others	two_cluster_g2p_5
770.16	12.05	Others	two_cluster_g2p_5
1439.08	542.98	Others	two_cluster_g2p_5
211.37	946.67	Green	two_cluster_g2p_5
862.24	1564.18	Others	two_cluster_g2p_5
1971.41	181.71	Others	two_cluster_g2p_5
1794.99	1128.24	Green	two_cluster_g2p_5
1301.25	880.97	Others	two_cluster_g2p_5
1336.57	1773.9	Green	two_cluster_g2p_5
1096.12	761.74	Others	two_cluster_g2p_5
230.49	912.15	Green	two_cluster_g2p_5
1104.5	583.09	Green	two_cluster_g2p_5
427.44	306.98	Green	two_cluster_g2p_5
979.76	1170.88	Others	two_cluster_g2p_5
55.23	987.11	Green	two_cluster_g2p_5
795.95	1757.41	Others	two_cluster_g2p_5
1024.39	1627.72	Green	two_cluster_g2p_5
869.57	1350.91	Others	two_cluster_g2p_5
230.67	1556.55	Others	two_cluster_g2p_5
1922.78	1415.51	Others	two_cluster_g2p_5
76.98	1150.96	Others	two_cluster_g2p_5
389.52	479.23	Purple	two_cluster_g2p_5
1953.98	427.05	Others	two_cluster_g2p_5
121.53	1386.14	Others	two_cluster_g2p_5
224	1972.31	Others	two_cluster_g2p_5
1286.11	1758.65	Green	two_cluster_g2p_5
121.47	1286.21	Others	two_cluster_g2p_5
1347.35	1582.56	Green	two_cluster_g2p_5
1306.2	1685.8	Green	two_cluster_g2p_5
170.03	1993.49	Others	two_cluster_g2p_5
554.16	908.49	Green	two_cluster_g2p_5
135.11	545.58	Purple	two_cluster_g2p_5
1022.56	1022.33	Others	two_cluster_g2p_5
363.52	71.69	Others	two_cluster_g2p_5
1004.48	271.99	Green	two_cluster_g2p_5
1086.18	39.7	Others	two_cluster_g2p_5
1159.41	23.15	Others	two_cluster_g2p_5
1356.18	1536.16	Green	two_cluster_g2p_5
568.13	812.76	Purple	two_cluster_g2p_5
1361.58	1981.3	Others	two_cluster_g2p_5
813.24	1651.91	Others	two_cluster_g2p_5
282.25	1499.21	Others	two_cluster_g2p_5
1761.33	78.53	Others	two_cluster_g2p_5
784.05	770.28	Purple	two_cluster_g2p_5
32.22	1032.43	Others	two_cluster_g2p_5
1895.46	1937.4	Others	two_cluster_g2p_5
559.19	1291.49	Others	two_cluster_g2p_5
1994.22	1239.42	Others	two_cluster_g2p_5
1667.62	418.41	Others	two_cluster_g2p_5
1090.93	1059.11	Others	two_cluster_g2p_5
494.24	1034.76	Green	two_cluster_g2p_5
1906.25	1501.73	Others	two_cluster_g2p_5
1859.82	933.67	Green	two_cluster_g2p_5
1671.78	1473.41	Green	two_cluster_g2p_5
354.17	38.66	Others	two_cluster_g2p_5
709.87	1481.09	Others	two_cluster_g2p_5
179.48	1090.46	Green	two_cluster_g2p_5
1856.07	354.81	Others	two_cluster_g2p_5
1997.41	578.46	Others	two_cluster_g2p_5
348.88	1624.74	Others	two_cluster_g2p_5
352.4	1552.67	Others	two_cluster_g2p_5
292.45	722.35	Purple	two_cluster_g2p_5
1208.33	568.2	Others	two_cluster_g2p_5
1587.74	1544.24	Green	two_cluster_g2p_5
1348.27	585.15	Others	two_cluster_g2p_5
1730.17	498.84	Others	two_cluster_g2p_5
591.91	97.94	Others	two_cluster_g2p_5
1179.68	670.2	Others	two_cluster_g2p_5
105.24	1490.98	Others	two_cluster_g2p_5
563.28	82.75	Others	two_cluster_g2p_5
1126.73	306.99	Green	two_cluster_g2p_5
983.39	1226.61	Others	two_cluster_g2p_5
1798.18	570.28	Others	two_cluster_g2p_5
1045.91	24.26	Others	two_cluster_g2p_5
530.01	309.23	Green	two_cluster_g2p_5
1111.06	934.08	Others	two_cluster_g2p_5
373.72	438.38	Purple	two_cluster_g2p_5
1378.95	1662.04	Green	two_cluster_g2p_5
669.69	1280.37	Others	two_cluster_g2p_5
1632.03	1007.91	Green	two_cluster_g2p_5
1960.91	1111.92	Others	two_cluster_g2p_5
655.61	592.12	Purple	two_cluster_g2p_5
273.6	895.09	Purple	two_cluster_g2p_5
263.45	414.61	Purple	two_cluster_g2p_5
1548.67	122.97	Others	two_cluster_g2p_5
375.44	175.78	Others	two_cluster_g2p_5
171.12	1118.15	Purple	two_cluster_g2p_5
728.59	916.11	Purple	two_cluster_g2p_5
340.01	1183.5	Others	two_cluster_g2p_5
576.37	1783.86	Others	two_cluster_g2p_5
1867.84	1405.6	Others	two_cluster_g2p_5
712.98	212.35	Purple	two_cluster_g2p_5
147.08	1401.09	Others	two_cluster_g2p_5
1911.26	87.68	Others	two_cluster_g2p_5
991.58	1835.37	Green	two_cluster_g2p_5
676.23	906.53	Purple	two_cluster_g2p_5
1938.69	916.66	Others	two_cluster_g2p_5
493.87	1231.05	Others	two_cluster_g2p_5
1705.03	417.6	Others	two_cluster_g2p_5
59.76	638.06	Others	two_cluster_g2p_5
495	958.75	Purple	two_cluster_g2p_5
1878.86	738.28	Others	two_cluster_g2p_5
1315.44	72.88	Others	two_cluster_g2p_5
10.59	487.38	Others	two_cluster_g2p_5
1996.42	1841.94	Others	two_cluster_g2p_5
97.4	984.34	Purple	two_cluster_g2p_5
46.02	4.76	Others	two_cluster_g2p_5
1612.7	660.82	Others	two_cluster_g2p_5
137.42	778.95	Green	two_cluster_g2p_5
751.94	1394.59	Others	two_cluster_g2p_5
1011.03	259.15	Purple	two_cluster_g2p_5
937.73	743.55	Green	two_cluster_g2p_5
1699.49	1156.07	Green	two_cluster_g2p_5
1296.31	1884.27	Green	two_cluster_g2p_5
1703.6	1376.23	Green	two_cluster_g2p_5
356.86	1291.69	Others	two_cluster_g2p_5
133.98	562.32	Green	two_cluster_g2p_5
236.28	1483.38	Others	two_cluster_g2p_5
1899.25	304.62	Others	two_cluster_g2p_5
930.81	933.09	Others	two_cluster_g2p_5
995.02	1892.31	Green	two_cluster_g2p_5
986.81	180.59	Purple	two_cluster_g2p_5
1392.99	724.57	Others	two_cluster_g2p_5
36.55	1290.48	Others	two_cluster_g2p_5
1479.8	67.33	Others	two_cluster_g2p_5
1811.15	70.27	Others	two_cluster_g2p_5
562.74	923.47	Purple	two_cluster_g2p_5
1431.73	1514.64	Green	two_cluster_g2p_5
1840.53	1199.12	Green	two_cluster_g2p_5
1622.25	814.25	Others	two_cluster_g2p_5
1274.45	1045.24	Green	two_cluster_g2p_5
1076.34	941.29	Others	two_cluster_g2p_5
990.21	122.73	Green	two_cluster_g2p_5
1486.35	1475.48	Green	two_cluster_g2p_5
857.03	792.31	Purple	two_cluster_g2p_5
1863.3	1946.92	Others	two_cluster_g2p_5
1093.56	51.33	Others	two_cluster_g2p_5
130.23	23.88	Others	two_cluster_g2p_5
1296.99	1233.21	Green	two_cluster_g2p_5
1688.13	791.63	Others	two_cluster_g2p_5
1364.03	1509.47	Green	two_cluster_g2p_5
1931.71	1769.4	Others	two_cluster_g2p_5
1739.27	313.84	Others	two_cluster_g2p_5
1067.93	465.6	Purple	two_cluster_g2p_5
758.9	510.85	Purple	two_cluster_g2p_5
994.57	560.98	Green	two_cluster_g2p_5
74.15	319.94	Others	two_cluster_g2p_5
1842.94	1684.53	Others	two_cluster_g2p_5
22.15	950.55	Others	two_cluster_g2p_5
522.26	111.63	Others	two_cluster_g2p_5
370.8	1804.27	Others	two_cluster_g2p_5
843.45	289.02	Purple	two_cluster_g2p_5
1554.07	1425.08	Green	two_cluster_g2p_5
77.21	1474.2	Others	two_cluster_g2p_5
1028.98	1119.11	Others	two_cluster_g2p_5
1480.38	1313.65	Green	two_cluster_g2p_5
577.55	175.29	Purple	two_cluster_g2p_5
1699.57	1577.81	Green	two_cluster_g2p_5
1288.61	1177.32	Green	two_cluster_g2p_5
578.47	212.69	Purple	two_cluster_g2p_5
1829.24	1667.12	Others	two_cluster_g2p_5
1653.88	39.21	Others	two_cluster_g2p_5
177.55	631.17	Purple	two_cluster_g2p_5
423.36	463.19	Purple	two_cluster_g2p_5
1915.63	243.94	Others	two_cluster_g2p_5
1673.91	137.66	Others	two_cluster_g2p_5
991.49	275.03	Green	two_cluster_g2p_5
1366.91	1037.3	Green	two_cluster_g2p_5
351.75	1308.24	Others	two_cluster_g2p_5
1118.63	1159.16	Green	two_cluster_g2p_5
369.2	1927.34	Others	two_cluster_g2p_5
1417.98	860.5	Others	two_cluster_g2p_5
505.45	1481.57	Others	two_cluster_g2p_5
1615.93	1148.57	Green	two_cluster_g2p_5
369.16	1197.94	Others	two_cluster_g2p_5
1187.1	725.28	Others	two_cluster_g2p_5
1702.11	914.93	Green	two_cluster_g2p_5
1025.45	22.21	Others	two_cluster_g2p_5
602.92	797.47	Purple	two_cluster_g2p_5
782.99	582.44	Green	two_cluster_g2p_5
1125.12	1602.62	Green	two_cluster_g2p_5
1631.81	1056.3	Green	two_cluster_g2p_5
972.33	900.28	Others	two_cluster_g2p_5
662.64	296.47	Green	two_cluster_g2p_5
1177.19	226.69	Others	two_cluster_g2p_5
1740.75	1489.57	Green	two_cluster_g2p_5
518.09	925.36	Purple	two_cluster_g2p_5
452.42	1033.73	Purple	two_cluster_g2p_5
1121.66	966.74	Others	two_cluster_g2p_5
1558.57	1051.55	Green	two_cluster_g2p_5
1129.64	41.62	Others	two_cluster_g2p_5
1032.88	1053.02	Others	two_cluster_g2p_5
753.82	1657.89	Others	two_cluster_g2p_5
1476.43	1635.14	Green	two_cluster_g2p_5
1480.88	1703.23	Green	two_cluster_g2p_5
1400.64	1696.71	Green	two_cluster_g2p_5
298.31	1678.98	Others	two_cluster_g2p_5
757.05	1563.21	Others	two_cluster_g2p_5
1105.51	1905.81	Green	two_cluster_g2p_5
229.74	1579.28	Others	two_cluster_g2p_5
1683.44	1710.54	Others	two_cluster_g2p_5
1348	454.85	Others	two_cluster_g2p_5
1138.29	1152.7	Green	two_cluster_g2p_5
923.84	1528.27	Green	two_cluster_g2p_5
1866.42	955.73	Green	two_cluster_g2p_5
1825.32	1316.62	Green	two_cluster_g2p_5
1871.61	1498.69	Others	two_cluster_g2p_5
1266.29	1140.9	Green	two_cluster_g2p_5
1658.59	1012.15	Green	two_cluster_g2p_5
1566	243.03	Others	two_cluster_g2p_5
210.15	1370.36	Others	two_cluster_g2p_5
123.07	659.04	Purple	two_cluster_g2p_5
196.44	221.54	Others	two_cluster_g2p_5
1932.36	1508.83	Others	two_cluster_g2p_5
210.35	1611.73	Others	two_cluster_g2p_5
3.63	235.58	Others	two_cluster_g2p_5
1885.85	1136.92	Green	two_cluster_g2p_5
124.12	1991.81	Others	two_cluster_g2p_5
995.11	1458.91	Green	two_cluster_g2p_5
537.85	207.61	Green	two_cluster_g2p_5
71.13	912.25	Purple	two_cluster_g2p_5
1054.51	973.42	Others	two_cluster_g2p_5
1483.6	704.92	Others	two_cluster_g2p_5
1007.51	20.01	Others	two_cluster_g2p_5
1362.72	905.3	Others	two_cluster_g2p_5
1839.78	712.74	Others	two_cluster_g2p_5
315.68	1874.52	Others	two_cluster_g2p_5
617.01	1526.96	Others	two_cluster_g2p_5
1291.89	1731.04	Green	two_cluster_g2p_5
542.87	781.24	Purple	two_cluster_g2p_5
562.71	560.97	Purple	two_cluster_g2p_5
1307.51	293.38	Others	two_cluster_g2p_5
296.07	211.62	Others	two_cluster_g2p_5
1632.01	349.07	Others	two_cluster_g2p_5
319.05	58.85	Others	two_cluster_g2p_5
1178.47	360.85	Others	two_cluster_g2p_5
1792.82	528.71	Others	two_cluster_g2p_5
1651.35	1624.53	Green	two_cluster_g2p_5
216.76	1127.12	Purple	two_cluster_g2p_5
401.6	56.14	Others	two_cluster_g2p_5
727.28	1920.02	Others	two_cluster_g2p_5
696.14	395.45	Green	two_cluster_g2p_5
821.73	1575.64	Others	two_cluster_g2p_5
286.48	1817.52	Others	two_cluster_g2p_5
972.28	104.54	Green	two_cluster_g2p_5
1321.39	1622.69	Green	two_cluster_g2p_5
1881.03	1534.38	Others	two_cluster_g2p_5
1191.28	1104.92	Green	two_cluster_g2p_5
804.79	166.86	Green	two_cluster_g2p_5
1003.26	117.68	Green	two_cluster_g2p_5
1312.9	1749.63	Green	two_cluster_g2p_5
1778.28	871.2	Others	two_cluster_g2p_5
629.61	460.85	Green	two_cluster_g2p_5
1871.9	443.93	Others	two_cluster_g2p_5
1728.28	865.81	Green	two_cluster_g2p_5
1659.72	218.28	Others	two_cluster_g2p_5
1212.44	1607.17	Green	two_cluster_g2p_5
1285.27	261.37	Others	two_cluster_g2p_5
1767.03	1270.7	Green	two_cluster_g2p_5
369.21	533	Purple	two_cluster_g2p_5
1751.8	1704.76	Others	two_cluster_g2p_5
911.28	296.96	Green	two_cluster_g2p_5
1008.86	560.84	Purple	two_cluster_g2p_5
238.82	598.4	Purple	two_cluster_g2p_5
1993.1	1903.81	Others	two_cluster_g2p_5
11.83	145.46	Others	two_cluster_g2p_5
1078.66	1239.97	Green	two_cluster_g2p_5
1009.96	1297.63	Green	two_cluster_g2p_5
1404.06	1497.29	Green	two_cluster_g2p_5
384.7	726.28	Purple	two_cluster_g2p_5
1978.05	1634.37	Others	two_cluster_g2p_5
689.95	519.52	Green	two_cluster_g2p_5
861.37	265.77	Green	two_cluster_g2p_5
1125.34	109.78	Others	two_cluster_g2p_5
1550.38	672.16	Others	two_cluster_g2p_5
675.54	211.66	Purple	two_cluster_g2p_5
935.94	515.07	Purple	two_cluster_g2p_5
807.81	1062	Others	two_cluster_g2p_5
715.47	755.57	Purple	two_cluster_g2p_5
1663.12	1435.03	Green	two_cluster_g2p_5
21.09	1937.83	Others	two_cluster_g2p_5
1664.08	1848.3	Others	two_cluster_g2p_5
82.34	1605.31	Others	two_cluster_g2p_5
1453.78	1387.39	Green	two_cluster_g2p_5
681.08	762.45	Green	two_cluster_g2p_5
1967.07	1203.56	Others	two_cluster_g2p_5
432.73	220.29	Green	two_cluster_g2p_5
866	1956.89	Others	two_cluster_g2p_5
933.91	771.41	Purple	two_cluster_g2p_5
1579.17	1230.1	Green	two_cluster_g2p_5
1458.84	1346.62	Green	two_cluster_g2p_5
653.3	1722.57	Others	two_cluster_g2p_5
1952.58	449.02	Others	two_cluster_g2p_5
645.68	1217.45	Others	two_cluster_g2p_5
27.16	1060.9	Others	two_cluster_g2p_5
1454.01	1615.94	Green	two_cluster_g2p_5
1791.02	1715.96	Others	two_cluster_g2p_5
1520.53	1058.97	Green	two_cluster_g2p_5
612.22	65.87	Others	two_cluster_g2p_5
76.66	357.96	Others	two_cluster_g2p_5
1238.13	1682.55	Green	two_cluster_g2p_5
874.2	955.28	Others	two_cluster_g2p_5
1884.22	1809.42	Others	two_cluster_g2p_5
609.74	1357.15	Others	two_cluster_g2p_5
1920.9	1961.54	Others	two_cluster_g2p_5
1869.92	1823.88	Others	two_cluster_g2p_5
634.92	1131.44	Others	two_cluster_g2p_5
943.02	1647.92	Green	two_cluster_g2p_5
226.29	1504.63	Others	two_cluster_g2p_5
1587.66	1362.46	Green	two_cluster_g2p_5
1790.81	1241.65	Green	two_cluster_g2p_5
50.05	1854.34	Others	two_cluster_g2p_5
974.02	1850.1	Green	two_cluster_g2p_5
1591.62	1251.62	Green	two_cluster_g2p_5
264.35	1315.29	Others	two_cluster_g2p_5
1933.82	1451.02	Others	two_cluster_g2p_5
640.57	11.49	Others	two_cluster_g2p_5
658.69	241.14	Green	two_cluster_g2p_5
1460.58	1249.93	Green	two_cluster_g2p_5
1064.5	1562.44	Green	two_cluster_g2p_5
1429.68	1561.76	Green	two_cluster_g2p_5
1037.36	991.04	Others	two_cluster_g2p_5
246.98	660.55	Green	two_cluster_g2p_5
1615.29	181.7	Others	two_cluster_g2p_5
862.74	929.95	Others	two_cluster_g2p_5
1029.72	1359.54	Green	two_cluster_g2p_5
136.32	144.43	Others	two_cluster_g2p_5
518.11	1402.58	Others	two_cluster_g2p_5
730.8	668.56	Purple	two_cluster_g2p_5
847.27	1703.92	Others	two_cluster_g2p_5
72.46	1011.55	Purple	two_cluster_g2p_5
921.36	1412.31	Others	two_cluster_g2p_5
1243.57	1065.75	Green	two_cluster_g2p_5
87.89	1440.52	Others	two_cluster_g2p_5
836.93	793.85	Green	two_cluster_g2p_5
748.03	1503.67	Others	two_cluster_g2p_5
371.13	1773.6	Others	two_cluster_g2p_5
896.82	110.79	Purple	two_cluster_g2p_5
1236.71	982.12	Others	two_cluster_g2p_5
1465.95	770.34	Others	two_cluster_g2p_5
709.87	1251.82	Others	two_cluster_g2p_5
1811.08	859.91	Others	two_cluster_g2p_5
1781.07	1557.55	Others	two_cluster_g2p_5
663.63	1722.22	Others	two_cluster_g2p_5
356.09	892.28	Purple	two_cluster_g2p_5
607.1	530.99	Green	two_cluster_g2p_5
1889.17	1444.31	Others	two_cluster_g2p_5
1586.14	1199.77	Green	two_cluster_g2p_5
901.24	569.42	Purple	two_cluster_g2p_5
1115.05	1505.79	Green	two_cluster_g2p_5
269.9	539.26	Green	two_cluster_g2p_5
212.52	539.42	Purple	two_cluster_g2p_5
373.48	1579.7	Others	two_cluster_g2p_5
1571.3	1646.05	Green	two_cluster_g2p_5
1856.16	510.72	Others	two_cluster_g2p_5
1200.67	1489.33	Green	two_cluster_g2p_5
48.69	1157.4	Others	two_cluster_g2p_5
615.35	859.91	Purple	two_cluster_g2p_5
1866.12	1911.91	Others	two_cluster_g2p_5
605.38	851.83	Green	two_cluster_g2p_5
1490.19	147.31	Others	two_cluster_g2p_5
1700.14	1540.92	Green	two_cluster_g2p_5
372.18	1086.91	Purple	two_cluster_g2p_5
733.86	644.65	Green	two_cluster_g2p_5
1462.15	1898.43	Others	two_cluster_g2p_5
1645.45	1172.74	Green	two_cluster_g2p_5
47.39	730.77	Others	two_cluster_g2p_5
67.31	1265.72	Others	two_cluster_g2p_5
508.82	1034.26	Purple	two_cluster_g2p_5
1582.01	1780.25	Others	two_cluster_g2p_5
1746.48	1540.2	Green	two_cluster_g2p_5
447.7	1843.26	Others	two_cluster_g2p_5
1739.33	1868.99	Others	two_cluster_g2p_5
110.2	5.66	Others	two_cluster_g2p_5
593.08	295.24	Purple	two_cluster_g2p_5
106.52	178.72	Others	two_cluster_g2p_5
563.09	456.72	Purple	two_cluster_g2p_5
861.32	1195.7	Others	two_cluster_g2p_5
1452.26	882.56	Others	two_cluster_g2p_5
776.87	1804.18	Others	two_cluster_g2p_5
1470.01	1506.51	Green	two_cluster_g2p_5
1693.9	1429.3	Green	two_cluster_g2p_5
251.06	750.1	Purple	two_cluster_g2p_5
1342.57	270.15	Others	two_cluster_g2p_5
104.99	1323.6	Others	two_cluster_g2p_5
895.54	1854.49	Others	two_cluster_g2p_5
1368.38	1793.53	Green	two_cluster_g2p_5
848.33	383.82	Purple	two_cluster_g2p_5
1092.78	1380.38	Green	two_cluster_g2p_5
1761.92	935.64	Green	two_cluster_g2p_5
658.15	972.48	Purple	two_cluster_g2p_5
1487	664.38	Others	two_cluster_g2p_5
1400.79	667.76	Others	two_cluster_g2p_5
459.71	643.91	Purple	two_cluster_g2p_5
1597.64	1722.46	Green	two_cluster_g2p_5
1808.91	998.96	Green	two_cluster_g2p_5
1385.32	1905.92	Others	two_cluster_g2p_5
321.27	115.98	Others	two_cluster_g2p_5
375.6	1056.05	Purple	two_cluster_g2p_5
1645.8	228.71	Others	two_cluster_g2p_5
271.44	584.73	Purple	two_cluster_g2p_5
1014.15	188.45	Purple	two_cluster_g2p_5
1154.34	42.52	Others	two_cluster_g2p_5
949.82	73.93	Purple	two_cluster_g2p_5
950.65	1983.62	Others	two_cluster_g2p_5
161.41	918.15	Green	two_cluster_g2p_5
962.04	104.89	Purple	two_cluster_g2p_5
872.34	43.96	Purple	two_cluster_g2p_5
277.88	1208.4	Others	two_cluster_g2p_5
859.1	883.55	Green	two_cluster_g2p_5
1293.81	1113.32	Green	two_cluster_g2p_5
671.67	733.24	Green	two_cluster_g2p_5
468.22	433.66	Green	two_cluster_g2p_5
1544.69	148.15	Others	two_cluster_g2p_5
1680.31	87.24	Others	two_cluster_g2p_5
1619.66	503.37	Others	two_cluster_g2p_5
610.6	910.3	Purple	two_cluster_g2p_5
66.18	1887.72	Others	two_cluster_g2p_5
314.78	1474.09	Others	two_cluster_g2p_5
727.04	1082.13	Others	two_cluster_g2p_5
1915.8	1343.31	Others	two_cluster_g2p_5
833.77	1487.74	Others	two_cluster_g2p_5
498.14	1415.75	Others	two_cluster_g2p_5
670.48	371.43	Purple	two_cluster_g2p_5
225.75	1471.55	Others	two_cluster_g2p_5
836.68	444.99	Green	two_cluster_g2p_5
1548.34	1377.11	Green	two_cluster_g2p_5
264.2	1603.53	Others	two_cluster_g2p_5
623.15	326.63	Purple	two_cluster_g2p_5
1611.19	717.77	Others	two_cluster_g2p_5
213.75	246.01	Others	two_cluster_g2p_5
525.22	1451.24	Others	two_cluster_g2p_5
384.96	1724.46	Others	two_cluster_g2p_5
698.1	1758.35	Others	two_cluster_g2p_5
1556.18	1234.35	Green	two_cluster_g2p_5
1526.15	778.95	Others	two_cluster_g2p_5
255.81	1217.3	Others	two_cluster_g2p_5
1381.33	854.85	Others	two_cluster_g2p_5
1756.07	1645.3	Others	two_cluster_g2p_5
1836.71	910.57	Green	two_cluster_g2p_5
717.92	624.39	Green	two_cluster_g2p_5
77.87	80.1	Others	two_cluster_g2p_5
475.04	252.22	Purple	two_cluster_g2p_5
423.04	154.96	Others	two_cluster_g2p_5
1474.22	358.94	Others	two_cluster_g2p_5
554	943.61	Green	two_cluster_g2p_5
1537.69	1144.13	Green	two_cluster_g2p_5
1122.69	1950.64	Others	two_cluster_g2p_5
772.33	1583.87	Others	two_cluster_g2p_5
1704.53	1249.4	Green	two_cluster_g2p_5
171.61	1783.3	Others	two_cluster_g2p_5
1592.05	1428.8	Green	two_cluster_g2p_5
29.98	434.2	Others	two_cluster_g2p_5
379.83	1122.9	Purple	two_cluster_g2p_5
347.29	1272.86	Others	two_cluster_g2p_5
341.02	326.27	Purple	two_cluster_g2p_5
229.77	148.87	Others	two_cluster_g2p_5
935.14	862.12	Others	two_cluster_g2p_5
1038.7	1199.6	Others	two_cluster_g2p_5
1954.51	647.25	Others	two_cluster_g2p_5
1396.18	522.04	Others	two_cluster_g2p_5
583.39	426.22	Green	two_cluster_g2p_5
461.17	469.19	Purple	two_cluster_g2p_5
1462.68	208.96	Others	two_cluster_g2p_5
1411.05	645.47	Others	two_cluster_g2p_5
1240.21	1709.55	Green	two_cluster_g2p_5
1222.52	1468.55	Green	two_cluster_g2p_5
1205.48	1082.39	Green	two_cluster_g2p_5
1098.7	456.02	Green	two_cluster_g2p_5
928.58	989.16	Others	two_cluster_g2p_5
69.5	1525.3	Others	two_cluster_g2p_5
1445.07	95.65	Others	two_cluster_g2p_5
1014.77	504.98	Purple	two_cluster_g2p_5
1115.08	1022.3	Others	two_cluster_g2p_5
1115.1	1218.52	Green	two_cluster_g2p_5
1451.55	943.1	Green	two_cluster_g2p_5
0.19	1869.95	Others	two_cluster_g2p_5
767.64	446.15	Green	two_cluster_g2p_5
1536.29	978.86	Green	two_cluster_g2p_5
990.8	1195.63	Others	two_cluster_g2p_5
583.76	799.77	Green	two_cluster_g2p_5
389.57	715.35	Green	two_cluster_g2p_5
1160.89	345.39	Green	two_cluster_g2p_5
1693.91	1590.36	Green	two_cluster_g2p_5
1043.52	1166.24	Others	two_cluster_g2p_5
1271.03	984.29	Others	two_cluster_g2p_5
2.41	301.11	Others	two_cluster_g2p_5
250.04	1233.32	Others	two_cluster_g2p_5
1850.84	1862.37	Others	two_cluster_g2p_5
1115.9	1494.75	Green	two_cluster_g2p_5
230.43	1750.38	Others	two_cluster_g2p_5
1129.58	1168.5	Green	two_cluster_g2p_5
1504.19	1184.28	Green	two_cluster_g2p_5
203.49	1265.84	Others	two_cluster_g2p_5
568.34	1663.61	Others	two_cluster_g2p_5
1817.38	1799.9	Others	two_cluster_g2p_5
1231.88	293.51	Others	two_cluster_g2p_5
929.58	1775.2	Green	two_cluster_g2p_5
836.26	1812.77	Others	two_cluster_g2p_5
507	1688.28	Others	two_cluster_g2p_5
964.75	470.93	Purple	two_cluster_g2p_5
1818.39	1384.51	Green	two_cluster_g2p_5
1937.41	1531.66	Others	two_cluster_g2p_5
124.19	1492.66	Others	two_cluster_g2p_5
870.79	1200.52	Others	two_cluster_g2p_5
386.3	785.94	Green	two_cluster_g2p_5
1582.37	277.75	Others	two_cluster_g2p_5
1416.01	295.09	Others	two_cluster_g2p_5
825.89	970.86	Others	two_cluster_g2p_5
651.8	1104.51	Others	two_cluster_g2p_5
801.23	1618.42	Others	two_cluster_g2p_5
512.09	1923.44	Others	two_cluster_g2p_5
509.99	1461.37	Others	two_cluster_g2p_5
1518.55	1685.7	Green	two_cluster_g2p_5
684.37	541.71	Green	two_cluster_g2p_5
1930.06	1198.08	Green	two_cluster_g2p_5
1437.41	1110.39	Green	two_cluster_g2p_5
482.56	957.78	Purple	two_cluster_g2p_5
1443.46	1254.33	Green	two_cluster_g2p_5
1696.92	1046.83	Green	two_cluster_g2p_5
1030.14	960.58	Others	two_cluster_g2p_5
827.43	1380.48	Others	two_cluster_g2p_5
1990.14	976.77	Others	two_cluster_g2p_5
332.81	1270.56	Others	two_cluster_g2p_5
944.68	908.85	Others	two_cluster_g2p_5
901.09	705.4	Purple	two_cluster_g2p_5
485.97	1515.02	Others	two_cluster_g2p_5
1461.6	349.11	Others	two_cluster_g2p_5
2.12	1554.41	Others	two_cluster_g2p_5
1086.69	1475.14	Green	two_cluster_g2p_5
301.59	66.19	Others	two_cluster_g2p_5
1893.03	1148.62	Green	two_cluster_g2p_5
938.93	1894.8	Others	two_cluster_g2p_5
1735.27	709.62	Others	two_cluster_g2p_5
899.33	1737.87	Green	two_cluster_g2p_5
582.03	367.19	Purple	two_cluster_g2p_5
1362.74	1096.14	Green	two_cluster_g2p_5
10.22	909.91	Others	two_cluster_g2p_5
1113.61	632.01	Others	two_cluster_g2p_5
405.31	662.92	Purple	two_cluster_g2p_5
1977.57	303.5	Others	two_cluster_g2p_5
1198.5	1944.75	Others	two_cluster_g2p_5
1670.66	791.84	Others	two_cluster_g2p_5
1326.47	793.85	Others	two_cluster_g2p_5
885.48	316.61	Purple	two_cluster_g2p_5
1695.24	108.92	Others	two_cluster_g2p_5
1566.09	1667.44	Green	two_cluster_g2p_5
634.71	1408.07	Others	two_cluster_g2p_5
830.09	1931.1	Others	two_cluster_g2p_5
201.26	1751.74	Others	two_cluster_g2p_5
1424.04	829.4	Others	two_cluster_g2p_5
857.15	1510.24	Others	two_cluster_g2p_5
1497.88	601.32	Others	two_cluster_g2p_5
524.38	1856.1	Others	two_cluster_g2p_5
1529.07	252.31	Others	two_cluster_g2p_5
1791.86	654.6	Others	two_cluster_g2p_5
1959.99	441.52	Others	two_cluster_g2p_5
825.49	1655.79	Others	two_cluster_g2p_5
1311.85	892.91	Others	two_cluster_g2p_5
186.84	844.13	Purple	two_cluster_g2p_5
1401.69	1534.83	Green	two_cluster_g2p_5
101.36	1366.05	Others	two_cluster_g2p_5
1145.36	1426.39	Green	two_cluster_g2p_5
1969.52	764.84	Others	two_cluster_g2p_5
631.01	850.29	Purple	two_cluster_g2p_5
1583.29	1584.04	Green	two_cluster_g2p_5
1137.79	1515.19	Green	two_cluster_g2p_5
116.07	1922.24	Others	two_cluster_g2p_5
1625.92	1909.39	Others	two_cluster_g2p_5
656.24	1436.08	Others	two_cluster_g2p_5
1725.44	1713.46	Others	two_cluster_g2p_5
861.71	1941.56	Others	two_cluster_g2p_5
933.71	1827.07	Green	two_cluster_g2p_5
841.45	1045.56	Others	two_cluster_g2p_5
1984.99	1402.5	Others	two_cluster_g2p_5
1081.68	863.93	Others	two_cluster_g2p_5
612.07	295.51	Green	two_cluster_g2p_5
1280.4	48.71	Others	two_cluster_g2p_5
380.75	905.19	Green	two_cluster_g2p_5
1117.43	158.24	Purple	two_cluster_g2p_5
1584.45	98.05	Others	two_cluster_g2p_5
1007.8	431.52	Purple	two_cluster_g2p_5
186.35	1469.42	Others	two_cluster_g2p_5
1713.2	1638.51	Others	two_cluster_g2p_5
851.03	1293.94	Others	two_cluster_g2p_5
988.48	1330.77	Green	two_cluster_g2p_5
423.46	1530.71	Others	two_cluster_g2p_5
687.7	1503.72	Others	two_cluster_g2p_5
1781.9	413.63	Others	two_cluster_g2p_5
1132.5	1354.73	Green	two_cluster_g2p_5
1143.52	741.21	Others	two_cluster_g2p_5
1498.75	876.1	Others	two_cluster_g2p_5
1445.3	352.54	Others	two_cluster_g2p_5
817.26	782.95	Green	two_cluster_g2p_5
1394.6	1898.5	Others	two_cluster_g2p_5
1772	682.71	Others	two_cluster_g2p_5
1080.31	1111.63	Others	two_cluster_g2p_5
1214.8	294.76	Others	two_cluster_g2p_5
434.64	600.59	Purple	two_cluster_g2p_5
395.69	837.4	Purple	two_cluster_g2p_5
844.25	418.73	Purple	two_cluster_g2p_5
1527.4	595.36	Others	two_cluster_g2p_5
1395.37	274.75	Others	two_cluster_g2p_5
518.78	439.5	Purple	two_cluster_g2p_5
326.06	267.93	Others	two_cluster_g2p_5
1509.29	1747.69	Green	two_cluster_g2p_5
613.14	628.36	Purple	two_cluster_g2p_5
491.37	252.76	Green	two_cluster_g2p_5
1731.25	579.14	Others	two_cluster_g2p_5
1673.77	520.3	Others	two_cluster_g2p_5
20.88	611.47	Others	two_cluster_g2p_5
72.02	222.62	Others	two_cluster_g2p_5
1025.03	1810.97	Green	two_cluster_g2p_5
87.19	1567.87	Others	two_cluster_g2p_5
362.08	1961.76	Others	two_cluster_g2p_5
337.67	374.21	Purple	two_cluster_g2p_5
1953.87	1029.69	Others	two_cluster_g2p_5
1970.09	1708.18	Others	two_cluster_g2p_5
1078.43	787.73	Others	two_cluster_g2p_5
688.95	1348.62	Others	two_cluster_g2p_5
1330.96	1718.34	Green	two_cluster_g2p_5
1007.57	1224.48	Others	two_cluster_g2p_5
261.25	1830.47	Others	two_cluster_g2p_5
1803.5	83.3	Others	two_cluster_g2p_5
28.93	1123.17	Others	two_cluster_g2p_5
1974.12	831.06	Others	two_cluster_g2p_5
278.82	1041.73	Green	two_cluster_g2p_5
1141.68	1455.53	Green	two_cluster_g2p_5
1147.48	4.55	Others	two_cluster_g2p_5
1003.6	1390.33	Green	two_cluster_g2p_5
629.78	967.3	Purple	two_cluster_g2p_5
1089.92	1412.48	Green	two_cluster_g2p_5
173.72	1673.46	Others	two_cluster_g2p_5
490.24	968.34	Purple	two_cluster_g2p_5
1352.87	157.33	Others	two_cluster_g2p_5
1073.13	1136.14	Others	two_cluster_g2p_5
727.39	258.96	Purple	two_cluster_g2p_5
186.93	518.99	Green	two_cluster_g2p_5
375.93	15.45	Others	two_cluster_g2p_5
1046.48	1074.14	Others	two_cluster_g2p_5
1642.79	1374.57	Green	two_cluster_g2p_5
1862.88	210.29	Others	two_cluster_g2p_5
333.95	1994.79	Others	two_cluster_g2p_5
752.62	924	Green	two_cluster_g2p_5
285.18	1675.33	Others	two_cluster_g2p_5
247.08	286.78	Others	two_cluster_g2p_5
1823.74	317.21	Others	two_cluster_g2p_5
1279.17	1173.08	Green	two_cluster_g2p_5
1907.79	27.74	Others	two_cluster_g2p_5
1072.83	1715.67	Green	two_cluster_g2p_5
1910.37	520.75	Others	two_cluster_g2p_5
996.35	1154.07	Others	two_cluster_g2p_5
1962.45	22.43	Others	two_cluster_g2p_5
1932.83	1972.94	Others	two_cluster_g2p_5
307.91	613.42	Purple	two_cluster_g2p_5
16.94	1475.76	Others	two_cluster_g2p_5
1787.13	1980.66	Others	two_cluster_g2p_5
1782.29	81.42	Others	two_cluster_g2p_5
1372.62	683.82	Others	two_cluster_g2p_5
1518.51	997.15	Green	two_cluster_g2p_5
409.52	989.83	Purple	two_cluster_g2p_5
1969.26	148.72	Others	two_cluster_g2p_5
103.34	1952.59	Others	two_cluster_g2p_5
1146.61	1655.75	Green	two_cluster_g2p_5
822.58	1631.64	Others	two_cluster_g2p_5
1450.8	739.42	Others	two_cluster_g2p_5
1718.53	457.72	Others	two_cluster_g2p_5
630.61	1524.68	Others	two_cluster_g2p_5
1593.92	404.29	Others	two_cluster_g2p_5
1952.31	1263.46	Others	two_cluster_g2p_5
688.14	67.38	Purple	two_cluster_g2p_5
327.59	722.05	Purple	two_cluster_g2p_5
1157.82	815.08	Others	two_cluster_g2p_5
999.46	1120.61	Others	two_cluster_g2p_5
1964.49	1434.55	Others	two_cluster_g2p_5
182.05	811.49	Purple	two_cluster_g2p_5
84.8	185.78	Others	two_cluster_g2p_5
1986.42	65.06	Others	two_cluster_g2p_5
184.5	158.1	Others	two_cluster_g2p_5
996.11	1469.69	Green	two_cluster_g2p_5
581.4	1138.69	Others	two_cluster_g2p_5
689.19	1400.75	Others	two_cluster_g2p_5
752.81	845.21	Green	two_cluster_g2p_5
1454.53	866.9	Others	two_cluster_g2p_5
1402.39	1161.99	Green	two_cluster_g2p_5
1999.95	500.53	Others	two_cluster_g2p_5
741.56	50.96	Green	two_cluster_g2p_5
1574.22	1164.5	Green	two_cluster_g2p_5
1067.77	1054.98	Others	two_cluster_g2p_5
814.7	704	Purple	two_cluster_g2p_5
635.77	387.75	Purple	two_cluster_g2p_5
61.27	318.09	Others	two_cluster_g2p_5
1748.04	1881.55	Others	two_cluster_g2p_5
1898.74	501.81	Others	two_cluster_g2p_5
1348.19	245.53	Others	two_cluster_g2p_5
977.01	1242.83	Others	two_cluster_g2p_5
1381.34	938.46	Others	two_cluster_g2p_5
1236.6	1538.54	Green	two_cluster_g2p_5
806.89	226.57	Green	two_cluster_g2p_5
927.04	285.38	Green	two_cluster_g2p_5
461.91	1739.2	Others	two_cluster_g2p_5
1197.97	1021.12	Others	two_cluster_g2p_5
1385.14	1887.74	Others	two_cluster_g2p_5
1350.62	1677.59	Green	two_cluster_g2p_5
625.96	202.05	Purple	two_cluster_g2p_5
1121.69	1913.69	Green	two_cluster_g2p_5
1300.71	1465.99	Green	two_cluster_g2p_5
804.37	1024.68	Others	two_cluster_g2p_5
1284.58	476.6	Others	two_cluster_g2p_5
1314.79	600.91	Others	two_cluster_g2p_5
956.71	521.79	Green	two_cluster_g2p_5
1429.83	841.86	Others	two_cluster_g2p_5
1042.7	330.04	Purple	two_cluster_g2p_5
1945.22	1755.93	Others	two_cluster_g2p_5
1151.03	1212.95	Green	two_cluster_g2p_5
1773.1	1624.7	Others	two_cluster_g2p_5
211.72	786.1	Green	two_cluster_g2p_5
1133.55	497.95	Green	two_cluster_g2p_5
1216.61	549.07	Others	two_cluster_g2p_5
546.16	1535.72	Others	two_cluster_g2p_5
829.28	661.67	Purple	two_cluster_g2p_5
1536.61	788.62	Others	two_cluster_g2p_5
1582.59	1838.39	Others	two_cluster_g2p_5
660.44	1410.2	Others	two_cluster_g2p_5
863.65	1673.36	Green	two_cluster_g2p_5
1479.79	312.78	Others	two_cluster_g2p_5
979.32	555.15	Purple	two_cluster_g2p_5
1013.75	965.37	Others	two_cluster_g2p_5
1340.37	760.36	Others	two_cluster_g2p_5
780.85	324.88	Green	two_cluster_g2p_5
1252.89	1819.38	Green	two_cluster_g2p_5
1166.92	1666.85	Green	two_cluster_g2p_5
167.9	171.93	Others	two_cluster_g2p_5
1192.22	550.82	Others	two_cluster_g2p_5
162.93	1565.72	Others	two_cluster_g2p_5
1491.43	422.96	Others	two_cluster_g2p_5
312.24	333.3	Purple	two_cluster_g2p_5
727.68	1433.48	Others	two_cluster_g2p_5
513.52	1753.37	Others	two_cluster_g2p_5
1422.36	192.72	Others	two_cluster_g2p_5
1631.39	1216.27	Green	two_cluster_g2p_5
1841.31	1484.95	Others	two_cluster_g2p_5
1608.84	445.5	Others	two_cluster_g2p_5
894.13	9.56	Others	two_cluster_g2p_5
1264.29	1223.18	Green	two_cluster_g2p_5
389.7	299.38	Purple	two_cluster_g2p_5
1651.93	695.08	Others	two_cluster_g2p_5
819.51	126.07	Purple	two_cluster_g2p_5
1232.43	1304.48	Green	two_cluster_g2p_5
1546.12	362.19	Others	two_cluster_g2p_5
1668.72	333.17	Others	two_cluster_g2p_5
925.96	1298.79	Others	two_cluster_g2p_5
542.76	1432.08	Others	two_cluster_g2p_5
1163.61	1272.79	Green	two_cluster_g2p_5
1968.5	489.05	Others	two_cluster_g2p_5
1310.63	407.6	Others	two_cluster_g2p_5
1781.53	951.4	Green	two_cluster_g2p_5
1156.44	1571.42	Green	two_cluster_g2p_5
922.73	255.52	Purple	two_cluster_g2p_5
1590.84	1862.53	Others	two_cluster_g2p_5
1432.67	560.07	Others	two_cluster_g2p_5
92.59	1678.48	Others	two_cluster_g2p_5
1452.49	153.74	Others	two_cluster_g2p_5
1189.93	484.51	Others	two_cluster_g2p_5
1921.49	1071.53	Green	two_cluster_g2p_5
1135.76	86.14	Others	two_cluster_g2p_5
1358.51	1207.6	Green	two_cluster_g2p_5
1402.21	1140.36	Green	two_cluster_g2p_5
1060.34	291.33	Green	two_cluster_g2p_5
331.35	1698.23	Others	two_cluster_g2p_5
1639.95	621.31	Others	two_cluster_g2p_5
472.16	1771.03	Others	two_cluster_g2p_5
621.82	390.02	Green	two_cluster_g2p_5
1722.53	1290.68	Green	two_cluster_g2p_5
996.85	1092.79	Others	two_cluster_g2p_5
1915.88	475.1	Others	two_cluster_g2p_5
1905.43	948.16	Others	two_cluster_g2p_5
1917.65	226.09	Others	two_cluster_g2p_5
1187.32	1774.9	Green	two_cluster_g2p_5
1592.18	1789.41	Others	two_cluster_g2p_5
51.95	671.47	Others	two_cluster_g2p_5
1403.78	764.04	Others	two_cluster_g2p_5
84.52	853.96	Purple	two_cluster_g2p_5
501.35	1451.9	Others	two_cluster_g2p_5
1425.5	813.58	Others	two_cluster_g2p_5
645.48	1139.03	Others	two_cluster_g2p_5
1055.54	721.77	Others	two_cluster_g2p_5
1269.78	334.47	Others	two_cluster_g2p_5
1432.78	1378.42	Green	two_cluster_g2p_5
399.31	857.42	Green	two_cluster_g2p_5
580.21	1988.44	Others	two_cluster_g2p_5
1964.94	849.2	Others	two_cluster_g2p_5
944.59	291.15	Purple	two_cluster_g2p_5
248.58	1167	Purple	two_cluster_g2p_5
1262.76	1533.27	Green	two_cluster_g2p_5
371.69	1177.37	Others	two_cluster_g2p_5
1189.35	977.8	Others	two_cluster_g2p_5
151.08	367.05	Others	two_cluster_g2p_5
1506.7	835.91	Others	two_cluster_g2p_5
1930.34	175.01	Others	two_cluster_g2p_5
1728.96	1345.14	Green	two_cluster_g2p_5
1073.29	1329.47	Green	two_cluster_g2p_5
1564.14	379.15	Others	two_cluster_g2p_5
1852.73	1910.32	Others	two_cluster_g2p_5
1195.36	959.83	Others	two_cluster_g2p_5
1520.03	221.52	Others	two_cluster_g2p_5
870.18	489.1	Purple	two_cluster_g2p_5
1020.46	1462.83	Green	two_cluster_g2p_5
882.99	469.25	Purple	two_cluster_g2p_5
1165.12	1695.88	Green	two_cluster_g2p_5
623.42	237.94	Purple	two_cluster_g2p_5
1614.82	588.03	Others	two_cluster_g2p_5
479.22	271.25	Purple	two_cluster_g2p_5
1671.12	869.06	Green	two_cluster_g2p_5
1908.49	832.61	Others	two_cluster_g2p_5
1222.02	687.31	Others	two_cluster_g2p_5
1741.88	1022.96	Green	two_cluster_g2p_5
337.23	1124.57	Green	two_cluster_g2p_5
31	1370.98	Others	two_cluster_g2p_5
81.71	212.74	Others	two_cluster_g2p_5
84.41	723.68	Purple	two_cluster_g2p_5
740.14	1569.61	Others	two_cluster_g2p_5
1438.5	428.48	Others	two_cluster_g2p_5
478.7	512.79	Green	two_cluster_g2p_5
1094.37	1107	Others	two_cluster_g2p_5
291.58	1698.86	Others	two_cluster_g2p_5
1634.54	556.71	Others	two_cluster_g2p_5
1433.08	1296.62	Green	two_cluster_g2p_5
1156.3	69.4	Others	two_cluster_g2p_5
1682.99	1291.18	Green	two_cluster_g2p_5
1355.17	56.9	Others	two_cluster_g2p_5
657.71	223.12	Green	two_cluster_g2p_5
796.72	1186.27	Others	two_cluster_g2p_5
1293.01	171.06	Others	two_cluster_g2p_5
940.06	1574.15	Green	two_cluster_g2p_5
1071.84	1539.49	Green	two_cluster_g2p_5
1791.22	1960.26	Others	two_cluster_g2p_5
434.26	1435.45	Others	two_cluster_g2p_5
1360.73	1112.05	Green	two_cluster_g2p_5
141.25	189.98	Others	two_cluster_g2p_5
1362.56	1764.67	Green	two_cluster_g2p_5
1936.95	1022.02	Others	two_cluster_g2p_5
414.55	1770	Others	two_cluster_g2p_5
298.72	1943.38	Others	two_cluster_g2p_5
1479.75	620.13	Others	two_cluster_g2p_5
732.34	1882.2	Others	two_cluster_g2p_5
1009.13	44.73	Purple	two_cluster_g2p_5
800.36	1342.38	Others	two_cluster_g2p_5
1234.7	486.51	Others	two_cluster_g2p_5
1007.77	1260.25	Others	two_cluster_g2p_5
1832.84	1217.2	Green	two_cluster_g2p_5
1328.05	911.13	Others	two_cluster_g2p_5
1438.9	1778.57	Green	two_cluster_g2p_5
813.13	17.37	Others	two_cluster_g2p_5
1784.86	1739.86	Others	two_cluster_g2p_5
1370.38	1290.14	Green	two_cluster_g2p_5
61.99	181.82	Others	two_cluster_g2p_5
1018.8	1857.75	Green	two_cluster_g2p_5
499.97	1050.04	Purple	two_cluster_g2p_5
1097.99	803.8	Others	two_cluster_g2p_5
1592.39	232.93	Others	two_cluster_g2p_5
973.34	287.51	Green	two_cluster_g2p_5
1685	102.38	Others	two_cluster_g2p_5
1389.04	1449.92	Green	two_cluster_g2p_5
664.24	1671.6	Others	two_cluster_g2p_5
1809.87	1895.48	Others	two_cluster_g2p_5
178.3	413.34	Others	two_cluster_g2p_5
1786.43	1118.54	Green	two_cluster_g2p_5
272.94	1832.73	Others	two_cluster_g2p_5
347.7	1669.23	Others	two_cluster_g2p_5
6.84	1104.26	Others	two_cluster_g2p_5
520.79	1836.16	Others	two_cluster_g2p_5
143.3	1907.38	Others	two_cluster_g2p_5
1935.02	93.84	Others	two_cluster_g2p_5
981.93	1930.8	Others	two_cluster_g2p_5
186.56	1384.9	Others	two_cluster_g2p_5
549.6	1795.4	Others	two_cluster_g2p_5
1182.64	1747.95	Green	two_cluster_g2p_5
1307.06	322.07	Others	two_cluster_g2p_5
1695.56	8.08	Others	two_cluster_g2p_5
1262.71	662.92	Others	two_cluster_g2p_5
921.36	54.32	Purple	two_cluster_g2p_5
1088.83	1334.35	Green	two_cluster_g2p_5
333.15	742.41	Purple	two_cluster_g2p_5
415.87	284.91	Green	two_cluster_g2p_5
1261.77	1442.6	Green	two_cluster_g2p_5
1284.87	1979.02	Others	two_cluster_g2p_5
1407.8	1321.54	Green	two_cluster_g2p_5
1596.97	219.79	Others	two_cluster_g2p_5
646.29	1370.61	Others	two_cluster_g2p_5
221.89	63.64	Others	two_cluster_g2p_5
1689.78	916.91	Green	two_cluster_g2p_5
522.06	1346.01	Others	two_cluster_g2p_5
602.41	1465.11	Others	two_cluster_g2p_5
1595.95	1639.87	Green	two_cluster_g2p_5
786.48	864.66	Purple	two_cluster_g2p_5
1682.15	685.02	Others	two_cluster_g2p_5
272.86	1524.91	Others	two_cluster_g2p_5
1351.58	31.83	Others	two_cluster_g2p_5
1319.09	375.07	Others	two_cluster_g2p_5
1437.14	1183.18	Green	two_cluster_g2p_5
711.34	1679.64	Others	two_cluster_g2p_5
291.71	1217.86	Others	two_cluster_g2p_5
802.52	1700.02	Others	two_cluster_g2p_5
1938.9	1009.55	Others	two_cluster_g2p_5
1427.22	287.67	Others	two_cluster_g2p_5
1272.52	921.94	Others	two_cluster_g2p_5
1449.99	195.04	Others	two_cluster_g2p_5
1909.64	1638.91	Others	two_cluster_g2p_5
906.78	432.32	Purple	two_cluster_g2p_5
1519.85	472.05	Others	two_cluster_g2p_5
416.9	897.29	Purple	two_cluster_g2p_5
61.75	381.6	Others	two_cluster_g2p_5
244.62	1895.09	Others	two_cluster_g2p_5
1867.95	786.88	Others	two_cluster_g2p_5
204.43	1831.48	Others	two_cluster_g2p_5
731.63	1906.07	Others	two_cluster_g2p_5
693.59	1197.2	Others	two_cluster_g2p_5
292.32	1479.57	Others	two_cluster_g2p_5
56.23	1588.7	Others	two_cluster_g2p_5
653.85	1831.44	Others	two_cluster_g2p_5
1549.92	1531.71	Green	two_cluster_g2p_5
674.68	89.28	Purple	two_cluster_g2p_5
1876.63	245.24	Others	two_cluster_g2p_5
720.1	374.28	Green	two_cluster_g2p_5
26.59	601.89	Others	two_cluster_g2p_5
170.57	1471.06	Others	two_cluster_g2p_5
179.52	779.16	Purple	two_cluster_g2p_5
1276.65	1147.82	Green	two_cluster_g2p_5
437.8	1473.06	Others	two_cluster_g2p_5
1017.56	158.15	Purple	two_cluster_g2p_5
790.43	639.29	Green	two_cluster_g2p_5
86.87	478.71	Others	two_cluster_g2p_5
1832.95	1921.46	Others	two_cluster_g2p_5
401.58	1766.38	Others	two_cluster_g2p_5
223.77	1447.7	Others	two_cluster_g2p_5
1240.09	1754.3	Green	two_cluster_g2p_5
741.16	243.02	Purple	two_cluster_g2p_5
917.82	533.93	Purple	two_cluster_g2p_5
1169.82	947.58	Others	two_cluster_g2p_5
1113.35	213.25	Purple	two_cluster_g2p_5
930.98	110.82	Green	two_cluster_g2p_5
594.76	1820.89	Others	two_cluster_g2p_5
1567.84	812.34	Others	two_cluster_g2p_5
16.85	1849.97	Others	two_cluster_g2p_5
707.4	317.68	Green	two_cluster_g2p_5
1511.22	514.81	Others	two_cluster_g2p_5
996.16	1081.95	Others	two_cluster_g2p_5
472.9	1152.97	Others	two_cluster_g2p_5
1099.17	231.41	Green	two_cluster_g2p_5
1720.96	844.32	Others	two_cluster_g2p_5
1005.76	1807.77	Green	two_cluster_g2p_5
1603.88	1162.32	Green	two_cluster_g2p_5
1088.95	842.03	Others	two_cluster_g2p_5
328.29	1643.51	Others	two_cluster_g2p_5
117.53	529.63	Others	two_cluster_g2p_5
1823.58	128.06	Others	two_cluster_g2p_5
39.52	1472.69	Others	two_cluster_g2p_5
413.07	1859.49	Others	two_cluster_g2p_5
411.43	488.86	Purple	two_cluster_g2p_5
721.14	513.3	Green	two_cluster_g2p_5
1874.17	809.18	Others	two_cluster_g2p_5
1193.67	258.82	Others	two_cluster_g2p_5
616.26	708.04	Purple	two_cluster_g2p_5
1205.22	1897.45	Green	two_cluster_g2p_5
765.43	1031.22	Others	two_cluster_g2p_5
480.24	1285.27	Others	two_cluster_g2p_5
843.06	1671.81	Others	two_cluster_g2p_5
144.19	1495.17	Others	two_cluster_g2p_5
1625.91	1145.81	Green	two_cluster_g2p_5
963.95	1626.32	Green	two_cluster_g2p_5
995.48	395.98	Purple	two_cluster_g2p_5
[truncated: 113,943 more rows]

## Sheet: Fig 4b
	one_cluster_purple_1	one_cluster_purple_2	one_cluster_purple_3	one_cluster_purple_4	one_cluster_purple_5	one_cluster_purple_6	one_cluster_purple_7	two_cluster_g2p_1	two_cluster_g2p_2	two_cluster_g2p_3	two_cluster_g2p_4	two_cluster_g2p_5	two_cluster_g2p_6	two_cluster_g2p_7	two_cluster_g2p_8	two_cluster_p2g_1	two_cluster_p2g_2	two_cluster_p2g_3	two_cluster_p2g_4	two_cluster_p2g_5	two_cluster_p2g_6	two_cluster_p2g_7	two_cluster_p2g_8
[truncated: 4 more rows]

[truncated: 22 more sheets: Fig 4c, Fig 4e, Fig 5a, Fig 5b, Fig 6b, Fig 6c, Fig 6e, Fig 6f, Sup Fig 1a, Sup Fig 1b, Sup Fig 2a, Sup Fig 2b, Sup Fig. 3, Sup Fig 4b, Sup Fig 5, Source Sup 7, Sup Fig 8a, Sup Fig 8b, Sup Fig 9, Sup Fig 10 …]
